# Supplementary material for: spa Typing of Methicillin-Resistant Staphylococcus aureus Based on Whole-Genome Sequencing: the Impact of the Assembler
Source: Microbiol Spectr. 2022 Nov 9;10(6):e02189-22. doi: 10.1128/spectrum.02189-22 (PMC9769676; doi:10.1128/spectrum.02189-22)
Supplement: Supplemental file 1 — Table S1. Download spectrum.02189-22-s0001.xlsx, XLSX file, 0.01 MB [file spectrum.02189-22-s0001.xlsx]

## Sheet: combined updated
Supplementary table 1. Assembly characteristics and spa types for all isolates and methods included in the study.
	Assembly characteristics					spa type
Isolate	Assembly size	Longest contig	N50	No. of contigs	Depth of coverage	Sanger	SPAdes careful	SPAdes careful custom-k	SKESA
M10015	2757488	309840	122605	46	80	t002	t002	t002	t002
M7411	2768471	249304	117517	81	83	t002	t002	t002	t002
M7418	2788390	375892	237848	48	85	t002	t002	t002	t002
M7423	2760230	309840	139853	62	77	t002	t002	t002	t002
M7424	2785492	486597	226123	64	87	t002	t002	t002	t002
M7465	2758868	325322	203948	43	79	t002	t002	t002	t002
M7471	2758902	305825	152534	52	92	t002	t002	t002	t002
M7472	2769026	328689	168577	57	84	t002	t002	t002	t002
M7485	2798932	548146	241788	42	99	t002	t002	t002	t002
M7492	2799221	375950	219895	44	97	t002	none	t002	t002
M7510	2777278	792738	207805	41	290	t002	t002	t002	t002
M7557	2803533	385820	171213	64	124	t002	t002	t002	t002
M7572	2695557	370465	153928	62	101	t002	t002	t002	t002
M7598	2785654	557202	185472	42	73	t002	t002	t002	t002
M7635	2751107	557661	243568	33	92	t002	t002	t002	t002
M7636	2751520	494039	243505	41	73	t002	t002	t002	t002
M7637	2749971	495168	254742	34	84	t002	t002	t002	t002
M7743	2691142	301567	157787	52	190	t002	t002	t002	t002
M7759	2769659	328689	172040	54	93	t002	t002	t002	t002
M7765	2799148	548151	220034	50	80	t002	t002	t002	t002
M7815	2843730	271762	84334	89	46	t002	t002	t002	t002
M7819	2786801	566702	241897	37	92	t002	t002	t002	t002
M7847	2752853	557447	208135	51	83	t002	t002	t002	t002
M7888	2772337	280439	163384	55	997	t002	t002	t002	t062
M7935	2746838	474557	324780	41	100	t002	none	t668	t668
M7962	2770356	375522	143772	51	103	t002	none	t002	t002
M8066	2750744	645115	222751	41	73	t002	t002	t002	t002
M8125	2756526	324713	169131	47	69	t002	t002	t002	t002
M8172	2756234	296122	60075	84	60	t002	t002	t002	t002
M8290	2691701	473109	162872	46	92	t002	none	t002	t002
M8296	2786636	716680	324825	37	92	t002	t002	t002	t002
M8406	2768725	229827	62947	130	44	t002	t002	t002	t002
M8408	2782916	263764	122729	68	66	t002	t002	t002	t002
M8410	2733670	453343	113812	57	69	t002	t002	t002	t002
M8431	2760052	325334	177300	54	83	t002	t002	t002	t002
M8485	2793796	272010	141795	52	82	t002	t002	t002	t002
M8504	2742928	520168	175740	44	85	t002	t002	t002	t002
M8536	2748610	154626	54547	127	75	t002	t002	t002	t002
M8562	2792615	271986	123804	65	80	t002	t002	t002	t002
M8564	2786993	146963	52399	130	65	t002	t002	t002	t002
M8589	2799171	548153	328236	42	81	t002	t002	t002	t002
M8601	2793200	256515	114503	70	80	t002	t002	t002	t002
M8602	2696441	422228	174604	56	90	t002	none	t002	t002
M8740	2755608	385904	348258	50	91	t002	t002	t002	t002
M8742	2734723	288613	129158	51	105	t002	t002	t002	t002
M8838	2798929	548099	241788	46	86	t002	t002	t002	t002
M8855	2751113	379954	175767	46	68	t002	t002	t002	t002
M8875	2798091	398210	116774	70	71	t002	t002	t002	t002
M8899	2781916	710537	324547	50	98	t002	t2358	t002	t002
M8973	2777653	556968	182071	55	88	t002	t002	t002	t002
M9020	2724734	399305	119829	51	88	t002	t002	t002	t002
M9074	2697457	622429	161395	49	72	t002	t002	t002	t002
M9083	2745960	201842	71843	109	70	t002	none	t002	t002
M9121	2771121	380235	204744	42	91	t002	t002	t002	t002
M9159	2766485	209076	91247	78	70	t002	t002	t002	t002
M7685	2765689	305214	171400	56	96	t002	t002	t002	t002
M7694	2759141	269663	122839	58	64	t002	t002	t002	t002
M8030	2754445	325603	170366	37	86	t002	t002	t002	t002
M8093	2765023	325721	196947	36	94	t002	t002	t002	t002
M8095	2763867	446328	222487	45	94	t002	t002	t002	t002
M8511	2755147	275126	122673	77	59	t002	t002	t002	t002
M8691	2763688	320794	161800	57	79	t002	t002	t002	t002
M8753	2746603	320804	178438	47	91	t002	none	t002	t002
M8816	2754843	262814	131891	58	76	t002	t002	t002	t002
M8819	2763973	268989	93961	78	79	t002	t002	t002	t002
M8852	2761092	268938	152514	56	96	t002	t002	t002	t002
M8882	2762389	462217	196996	49	98	t002	none	t002	t002
M8905	2763854	316667	197014	53	111	t002	t002	t002	t002
M9101	2734129	221101	89349	72	64	t002	t002	t002	t002
M7640	2806460	385750	262041	59	133	t002	t002	t002	t002
M8119	2794033	731208	283539	45	85	t002	t002	t002	t002
M7767	2756097	324987	175627	48	81	t002	t002	t002	t002
M7533	2785977	414432	297753	47	85	t002	t002	t002	t002
M8524	2786140	168154	79640	80	80	t002	none	t002	t002
M8299	2723104	337286	158267	50	110	t002	t002	t002	t002
M8534	2722310	336308	107829	65	93	t002	t002	t002	t002
M10019	2799889	408134	171888	64	98	t002	t002	t002	t002
M7647	2802360	292703	177406	43	103	t003	t003	t003	t003
M8023	2838545	335863	171500	63	71	t003	t003	t003	t003
M8933	2803814	343721	148578	52	89	t003	t003	t003	t003
M7429	2777979	188015	73371	111	90	t005	t005	t005	t005
M7437	2772801	251904	109479	72	93	t005	none	t005	t005
M7440	2770045	252008	109479	74	98	t005	t005	t005	t005
M7470	2778524	188012	95023	101	94	t005	t005	t005	t005
M7501	2810253	188014	102239	92	82	t005	t005	t005	t005
M7518	2777103	311276	121107	69	222	t005	t005	t005	t005
M7565	2784506	188015	92460	90	80	t005	t005	t005	t005
M7604	2772487	251929	150697	77	77	t005	t005	t005	t005
M7605	2771004	251930	109478	77	86	t005	t005	t005	t005
M7606	2771277	251810	106018	73	86	t005	t005	t005	t005
M7620	2780052	322886	116494	70	91	t005	t005	t005	t005
M7621	2770212	254317	150696	64	101	t005	t005	t005	t005
M7633	2772858	252411	130526	79	88	t005	t005	t005	t005
M7656	2781618	187854	130526	65	94	t005	t005	t005	t005
M7701	2766330	251823	106018	84	70	t005	t005	t005	t005
M7705	2803692	188013	95024	105	62	t005	t005	t005	t005
M7713	2774440	188013	95025	92	95	t005	t005	t005	t005
M7739	2772498	252370	106018	83	111	t005	t005	t005	t005
M7798	2777535	188013	109478	74	85	t005	t005	t005	t005
M7814	2778361	322737	107980	68	75	t005	t005	t005	t005
M7897	2818756	188015	130525	72	83	t005	t005	t005	t005
M7995	2794427	188020	76738	124	99	t005	t005	t005	t005
M8022	2808270	290960	109479	83	95	t005	t005	t005	t005
M8035	2707832	443566	163847	38	97	t005	t005	t005	t005
M8047	2836090	188017	120747	133	89	t005	t005	t005	t005
M8087	2762443	403702	129469	71	81	t005	t005	t005	t005
M8158	2766084	143450	72588	124	43	t005	t005	t005	t005
M8161	2768892	173789	73595	123	48	t005	t005	t005	t005
M8192	2777797	278302	118418	69	126	t005	t005	t005	t005
M8222	2782350	323044	125137	62	99	t005	t3010	t005	t005
M8321	2730929	233299	124704	80	108	t005	t005	t005	t005
M8357	2777327	188015	73003	112	85	t005	t005	t005	t005
M8421	2818905	287031	150777	71	293	t005	t005	t005	t005
M8434	2732839	233277	119011	81	77	t005	t005	t005	t005
M8454	2808070	188015	108955	87	85	t005	t005	t005	t005
M8459	2762994	507056	154309	58	95	t005	t005	t005	t005
M8516	2780146	233308	109480	90	116	t005	t005	t005	t005
M8532	2773076	187830	95025	100	86	t005	t005	t005	t005
M8555	2807508	187884	76872	114	116	t005	none	t005	t005
M8572	2802339	168744	59864	150	73	t005	t005	t005	t005
M8616	2803483	188015	88704	97	79	t005	t005	t005	t005
M8619	2808113	287364	93594	87	97	t005	none	t005	t005
M8671	2807914	174831	81994	88	86	t005	t005	t005	t005
M8680	2825281	252172	66768	109	72	t005	t005	t005	t005
M8693	2752198	188013	101550	105	99	t005	t005	t005	t005
M8707	2805339	168798	88896	104	70	t005	t005	t005	t005
M8724	2822222	156274	57425	162	69	t005	t005	t005	t005
M8747	2744374	290905	129467	77	96	t005	t005	t005	t005
M8751	2746707	290915	130560	68	99	t005	t005	t005	t005
M8773	2749906	64125	12067	503	47	t005	t005	t005	t005
M8805	2769552	179727	57673	127	71	t005	t005	t005	t005
M8821	2780873	323448	107844	60	103	t005	none	t005	t005
M8825	2774110	167533	76851	96	73	t005	t005	t005	t005
M8846	2778072	290915	106018	92	91	t005	t005	t005	t005
M8894	2769577	188013	106019	76	103	t005	none	t005	t005
M8903	2805486	188011	97351	96	85	t005	t005	t005	t005
M8958	2742533	63960	13909	463	69	t005	none	t005	t005
M9105	2743476	188014	58162	107	68	t005	t005	t005	t005
M9110	2744357	290976	125355	65	84	t005	t005	t005	t005
M9131	2819023	178560	102547	102	78	t005	none	t005	t005
M7528	2753764	259056	109006	63	84	t005	t005	t005	t005
M7534	2756655	190779	117915	57	79	t005	t005	t005	t005
M7548	2754191	191010	100793	77	87	t005	t005	t005	t005
M8209	2755133	190779	115215	57	94	t005	t005	t005	t005
M8214	2752027	259056	93687	68	95	t005	t005	t005	t005
M8847	2803507	223517	65774	124	74	t005	t005	t005	t005
M9003	2754973	190779	117694	57	86	t005	t005	t005	t005
M9005	2752964	203603	76597	81	66	t005	t005	t005	t005
M9006	2751614	168854	90655	82	61	t005	t005	t005	t005
M8100	2714421	179771	102413	68	80	t005	t005	t005	t005
M10022	2776913	287150	191666	56	61	t008	t008	t008	t008
M7417	2854704	319680	158935	56	80	t008	t008	t008	t008
M7430	2872089	404263	145189	71	103	t008	none	t008	t008
M7436	2790952	605858	194374	49	88	t008	t008	t008	t008
M7446	2788422	558866	191996	49	108	t008	none	t008	t008
M7447	2847598	308990	190953	60	141	t008	t008	t008	t008
M7505	2781876	723499	194539	51	101	t008	none	t008	t008
M7521	2916030	583572	144639	64	94	t008	t008	t008	t008
M7545	2906542	639440	227180	41	112	t008	t008	t008	t008
M7546	2874430	371858	280919	75	95	t008	t008	t008	t008
M7570	2849286	615398	190953	49	105	t008	t008	t008	t008
M7581	2901806	330099	132087	65	74	t008	t008	t008	t008
M7610	2884697	643119	284042	51	69	t008	t008	t008	t008
M7630	2870606	509081	237965	55	81	t008	t008	t008	t008
M7688	2939722	161465	100700	87	57	t008	t008	t008	t008
M7714	2917101	304571	149048	61	84	t008	t008	t008	t008
M7730	2914572	538805	109919	62	70	t008	t008	t008	t008
M7736	2840817	643120	175183	58	122	t008	t008	t008	t008
M7745	2830636	643358	298215	55	127	t008	t008	t008	t008
M7755	2844458	329772	237453	58	108	t008	t008	t008	t008
M7763	2905619	365883	161389	70	80	t008	t008	t008	t008
M7770	2920976	544037	143583	86	87	t008	t008	t008	t008
M7774	2870324	281855	138387	67	96	t008	t008	t008	t008
M7787	2920408	404095	190954	82	92	t008	t008	t008	t008
M7792	2917857	509757	304395	41	72	t008	t008	t008	t008
M7803	2841484	590734	299751	48	95	t008	t008	t008	t008
M7816	2803688	345878	185302	53	68	t008	t008	t008	t008
M7818	2859263	864342	284139	42	93	t008	t008	t008	t008
M7824	2798300	243006	144944	68	90	t008	t008	t008	t008
M7835	2919010	478998	273791	66	80	t008	t008	t008	t008
M7850	2912727	392932	221055	53	82	t008	t008	t008	t008
M7903	2783991	474564	304368	36	62	t008	t008	t008	t008
M7916	2916752	273035	145241	57	45	t008	t008	t008	t008
M7925	2823523	382434	122017	49	65	t008	t008	t008	t008
M7956	2795425	516888	283421	42	100	t008	none	t008	t008
M7966	2798053	49561	15481	447	72	t008	t008	t008	t008
M7978	2845684	218949	85500	106	96	t008	none	t008	t008
M7988	2863811	368868	265770	37	80	t008	t008	t008	t008
M8017	2790286	475427	304466	41	83	t008	t008	t008	t008
M8053	2888497	346338	266330	49	69	t008	t008	t008	t008
M8081	2825709	615336	310781	40	81	t008	t008	t008	t008
M8088	2866909	316312	160508	55	68	t008	t008	t008	t008
M8099	2787198	341208	225869	47	76	t008	t008	t008	t008
M8117	2874579	525586	284455	46	78	t008	t008	t008	t008
M8180	2840048	274958	111370	77	83	t008	t008	t008	t008
M8184	2839636	345689	210036	55	78	t008	t008	t008	t008
M8191	2831818	304799	175028	53	80	t008	t008	t008	t008
M8206	2791044	475433	264397	42	88	t008	t008	t008	t008
M8241	2839182	459651	148898	67	95	t008	t008	t008	t008
M8258	2775997	478066	123573	55	78	t008	t008	t008	t008
M8288	2872314	304343	162655	68	94	t008	t008	t008	t008
M8310	2789767	643084	209373	43	104	t008	t008	t008	t008
M8316	2885142	609539	283349	47	75	t008	t008	t008	t008
M8364	2808132	319775	284208	94	81	t008	none	t008	t008
M8388	2797876	304110	117715	56	79	t008	t008	t008	t008
M8401	2899729	148076	62566	130	56	t008	t008	t008	t008
M8412	2782661	170229	63620	129	50	t008	t008	t008	t008
M8470	2824785	392656	201704	56	115	t008	none	t008	t008
M8493	2878401	333085	254774	50	70	t008	t008	t008	t008
M8512	2870284	158936	48782	149	63	t008	t008	t008	t008
M8515	2899125	522671	190064	65	84	t008	t008	t008	t008
M8559	2872868	429710	190949	58	102	t008	none	t008	t008
M8568	2790196	327185	257528	53	103	t008	t008	t008	t008
M8569	2870305	359357	145551	65	89	t008	t008	t008	t008
M8613	2849865	190544	85785	91	79	t008	t008	t008	t008
M8648	2911580	404211	158932	59	109	t008	none	t008	t008
M8682	2863189	187595	91978	103	67	t008	t008	t008	t008
M8732	2787902	304894	92251	78	59	t008	t008	t008	t008
M8792	2853790	88082	20402	297	67	t008	t008	t008	t008
M8827	2908973	613144	202240	52	81	t008	t008	t008	t008
M8834	2826434	316115	193173	57	91	t008	t008	t008	t008
M8840	2791313	347227	221178	56	114	t008	t008	t008	t008
M8841	2889584	309163	130514	76	86	t008	t008	t008	t008
M8848	2782664	193304	56460	103	54	t008	t008	t008	t008
M8870	2821679	283908	134273	47	74	t008	t008	t008	t008
M8873	2898027	383433	129628	69	81	t008	t008	t008	t008
M8877	2902707	443024	281431	50	94	t008	t008	t008	t008
M8890	2890574	609445	345627	35	91	t008	t008	t008	t008
M8904	2838365	201944	101030	66	85	t008	none	t068	t068
M8934	2788561	327845	134232	66	84	t008	t008	t008	t008
M8938	2790535	304285	216635	55	101	t008	t008	t008	t008
M8943	2908284	162907	51596	154	61	t008	t008	t008	t008
M8948	2799436	104349	24172	275	85	t008	t008	t008	t008
M8954	2850401	144016	28764	252	118	t008	t008	t008	t008
M8982	2891098	560978	298101	33	54	t008	t008	t008	t008
M8984	2808179	329691	254000	49	74	t008	t008	t008	t008
M8999	2777668	806201	283909	34	84	t008	t008	t008	t008
M9009	2912163	537199	209365	51	82	t008	t008	t008	t008
M9026	2793168	358021	249851	38	89	t008	t008	t008	t008
M9066	2803209	491051	145156	41	87	t008	t008	t008	t008
M9079	2750102	144710	45498	151	41	t008	t008	t008	t008
M9086	2840107	403891	124253	80	64	t008	t008	t008	t008
M9091	2773480	353163	129684	48	83	t008	t008	t008	t008
M9093	2865378	378899	103152	90	57	t008	t008	t008	t008
M9125	2757805	661771	212857	40	84	t008	t008	t008	t008
M9126	2821040	541026	145288	59	61	t008	t008	t008	t008
M9137	2757661	612879	496705	33	76	t008	t008	t008	t008
M9145	2767643	523941	299638	58	77	t008	t008	t008	t008
M9149	2780602	512410	287217	53	106	t008	t008	t008	t008
M8166	2745096	242498	98697	72	71	t008	t008	t008	t008
M8347	2751370	292472	118815	68	110	t008	t008	t008	t008
M8584	2867300	403022	190936	53	97	t008	t008	t008	t008
M8970	2880007	176852	66110	112	48	t008	t008	t008	t008
M8987	2890298	376896	266595	46	84	t008	t008	t008	t008
M9038	2891771	348651	166753	62	86	t008	t008	t008	t008
M8175	2828166	633482	300149	54	108	t008	none	t008	t008
M8681	2864770	487774	159210	65	95	t008	t008	t008	t008
M8300	2851846	286319	97896	85	80	t008	t008	t008	t008
M7823	2765977	728662	292786	43	88	t010	t010	t010	t010
M9007	2766103	338322	150992	63	80	t010	t010	t010	t010
M7559	2754992	294386	135363	59	77	t011	t011	t011	t011
M7800	2748538	470608	164835	49	104	t011	t011	t011	t011
M7955	2825280	331303	98222	74	83	t011	t011	t011	t011
M8034	2720399	564536	206372	39	128	t011	t011	t011	t011
M8046	2754151	422192	157964	46	75	t011	t011	t011	t011
M8533	2824617	371855	103949	75	83	t011	t011	t011	t011
M8593	2831618	338604	135010	73	71	t011	t011	t011	t011
M8800	2787815	233002	76123	97	81	t011	t011	t011	t011
M9049	2821672	397015	137524	67	69	t011	t011	t011	t011
M9092	2749673	460397	275381	42	73	t011	t011	t011	t011
M9141	2792565	623866	349359	41	80	t011	t011	t011	t011
M7841	2769481	461781	284533	48	98	t011	t011	t011	t011
M8231	2845388	313216	98488	72	57	t011	t011	t011	t011
M8384	2845950	273249	98488	77	79	t011	t011	t011	t011
M8884	2846362	425288	137146	58	91	t011	t011	t011	t011
M7848	2829714	499518	114993	52	61	t012	t012	t012	t012
M8068	2825846	392486	115878	70	81	t012	t012	t012	t012
M8306	2774969	381705	114769	70	75	t012	t012	t012	t012
M9157	2776996	428730	146995	58	110	t012	t012	t012	t012
M7684	2777040	819469	231324	67	94	t015	t015	t015	t015
M8274	2719093	233186	96747	80	65	t015	t015	t015	t015
M8597	2694466	673807	180403	44	104	t015	t015	t015	t015
M8614	2717553	220640	112666	68	84	t015	t026	t026	t026
M8623	2720549	403852	166489	55	108	t015	none	t015	t015
M9034	2738248	912963	285399	45	101	t015	t015	t015	t015
M8419	2758922	1244942	538897	32	324	t015	t015	t015	t015
M7422	2770237	364150	137445	45	101	t019	none	t019	t019
M7426	2773655	354474	104709	68	98	t019	none	t019	t019
M7454	2770257	191021	97283	65	51	t019	t019	t019	t019
M7486	2773917	247934	137299	61	83	t019	t019	t019	t019
M7574	2733485	482690	145593	54	83	t019	t019	t019	t019
M7578	2812665	304954	108405	63	74	t019	t019	t019	t019
M7601	2773068	472233	139788	47	87	t019	t019	t019	t019
M7602	2769077	526667	170436	47	112	t019	t019	t019	t019
M7613	2787869	416815	137455	48	77	t019	t019	t019	t019
M7870	2785315	528843	140189	40	448	t019	t019	t019	t019
M7908	2779112	418066	108444	70	54	t019	t019	t019	t019
M8005	2789684	414722	121433	75	69	t019	t019	t019	t019
M8007	2786070	429218	149175	53	65	t019	t019	t019	t019
M8061	2776673	528870	156318	52	89	t019	t019	t019	t019
M8077	2774757	261676	82403	57	86	t019	t019	t019	t019
M8211	2771732	364385	130738	49	79	t019	t019	t019	t019
M8338	2770014	364048	116620	65	110	t019	none	t019	t019
M8428	2777488	383658	104441	69	76	t019	t019	t019	t019
M8429	2776673	287499	137302	58	84	t019	none	t019	t019
M8472	2815919	419068	143679	49	105	t019	t019	t019	t019
M8604	2766044	233675	104178	64	90	t019	none	t019	t019
M8621	2777336	390730	143623	55	98	t019	t019	t019	t019
M8628	2776959	357612	131690	56	98	t019	none	t019	t019
M8685	2766025	173945	84943	72	80	t019	t019	t019	t019
M8690	2777230	266429	107820	70	81	t019	t019	t019	t019
M8830	2779458	315692	137394	78	100	t019	t019	t019	t019
M8835	2729658	183725	97145	78	71	t019	t019	t019	t019
M8901	2819182	476146	143764	44	89	t019	t019	t019	t019
M8913	2767647	237539	68857	94	76	t019	t019	t019	t019
M9120	2771680	348109	117556	55	90	t019	t019	t019	t019
M9124	2771786	483069	174699	62	152	t019	t019	t019	t019
M9163	2805420	357503	137302	58	119	t019	t019	t019	t019
M7822	2726695	425972	127336	53	78	t019	t019	t019	t019
M8252	2808029	312223	104825	57	61	t021	t127	t127	t127
M7409	2848648	173906	64837	120	89	t021	t021	t021	t021
M7522	2781987	314196	91211	58	95	t021	t021	t021	t021
M7547	2850964	282546	89373	99	74	t021	t021	t021	t021
M7603	2782638	381668	122554	62	100	t021	t021	t021	t021
M7692	2772603	157937	52482	118	52	t021	t021	t021	t021
M7695	2768744	289393	137457	53	62	t021	t021	t021	t021
M7702	2780892	314170	133233	55	94	t021	t021	t021	t021
M7758	2854804	422789	137070	67	105	t021	t021	t021	t021
M7842	2766074	289393	137457	50	99	t021	t021	t021	t021
M7851	2778639	236145	125698	59	105	t021	t021	t021	t021
M7858	2849007	364541	99161	69	653	t021	t021	t021	t021
M7865	2776619	280218	90816	62	782	t021	t021	t021	t021
M7871	2775344	279052	90759	58	509	t021	t021	t021	t021
M7873	2769186	291038	110123	53	725	t021	t021	t021	t021
M7910	2853376	425360	103092	85	58	t021	t021	t021	t021
M7911	2839019	173745	35912	181	42	t021	t021	t021	t021
M7927	2777764	204059	59127	95	73	t021	none	t021	t021
M8051	2792224	320612	121966	51	82	t021	t021	t021	t021
M8230	2790184	236144	90761	67	69	t021	t021	t021	t021
M8250	2853770	422786	137305	68	88	t021	t021	t021	t021
M8276	2814512	264167	87661	75	89	t021	t021	t021	t021
M8360	2776403	204067	80259	72	103	t021	t021	t021	t021
M8368	2806400	278879	85117	72	92	t021	t021	t021	t021
M8405	2837668	215648	68636	100	54	t021	t021	t021	t021
M8418	2861507	188278	107448	72	403	t021	t021	t021	t021
M8442	2769920	289395	137457	58	107	t021	t021	t021	t021
M8448	2777569	279052	90759	64	86	t021	t021	t021	t021
M8482	2779436	279080	101931	67	99	t021	t021	t021	t021
M8509	2777722	280219	89114	72	84	t021	t021	t021	t021
M8573	2774230	339143	115889	55	79	t021	t021	t021	t021
M8607	2765221	421615	149637	53	86	t021	t021	t021	t021
M8611	2808465	374889	109947	72	99	t021	none	t021	t021
M8622	2778038	236145	89117	67	91	t021	t021	t021	t021
M8734	2775724	204067	79927	88	68	t021	t021	t021	t021
M8804	2852775	140859	47932	140	54	t021	t021	t021	t021
M8844	2881376	270728	84198	86	63	t021	t021	t021	t021
M9028	2853178	421620	125702	73	95	t021	t021	t021	t021
M9059	2764722	289393	137457	55	85	t021	t021	t021	t021
M9073	2855882	422791	137130	72	116	t021	t021	t021	t021
M8826	2795347	276559	86443	76	78	t021	t021	t021	t021
M8057	2824651	283405	106819	64	93	t022	t11581	t022	t022
M7439	2866435	512661	184548	52	88	t024	t024	t024	t024
M7626	2808911	790901	326120	31	88	t024	t024	t024	t024
M7716	2860817	158788	73823	95	41	t024	t024	t024	t024
M7782	2796287	333585	173376	53	79	t024	t024	t024	t024
M7918	2804340	344437	274873	41	51	t024	t024	t024	t024
M8833	2913264	643094	143582	63	91	t024	t024	t024	t024
M8906	2831684	144175	41435	176	56	t024	t024	t024	t024
M8942	2837952	629560	143814	62	101	t024	none	t024	t024
M8974	2796457	343768	151116	62	76	t024	t024	t024	t024
M9155	2794665	469975	188681	63	107	t024	t024	t024	t024
M8277	2786744	526358	301162	37	87	t024	t024	t024	t024
M7686	2784956	525690	430157	57	79	t026	t026	t026	t026
M7827	2880089	493984	235493	70	79	t026	t026	t026	t026
M7876	2870638	462871	246172	60	905	t026	t026	t026	t026
M7877	2865431	943517	250943	65	528	t026	t026	t026	t026
M7878	2864176	462872	384697	57	791	t026	t026	t026	t026
M7967	2845172	94867	19154	339	90	t026	t026	t026	t026
M8025	2784794	525758	430157	49	81	t026	t026	t026	t026
M8233	2710190	493728	280370	47	96	t026	t026	t026	t026
M8468	2873819	388447	253940	70	94	t026	t026	t026	t026
M8489	2785837	538533	430157	48	107	t026	t026	t026	t026
M8519	2708479	266264	111599	66	73	t026	t026	t026	t026
M8521	2709174	387064	120251	54	88	t026	t026	t026	t026
M8586	2860647	538943	232638	68	87	t026	t026	t026	t026
M8606	2850554	463131	198188	77	77	t026	t026	t026	t026
M8610	2857374	244652	81738	105	79	t026	t026	t026	t026
M8712	2877591	282017	106473	106	74	t026	t026	t026	t026
M8828	2847022	512223	270121	68	85	t026	t026	t026	t026
M8398	2869004	186558	84772	114	71	t030	t030	t030	t030
M7526	2820960	282327	100748	63	71	t032	t379	t032	t032
M7527	2820100	282327	102002	69	83	t032	t379	t032	t032
M7535	2821585	282328	106803	59	81	t032	t379	t032	t032
M7793	2812642	297148	116627	60	73	t032	t379	t032	t032
M8137	2769329	254518	114838	60	92	t032	t379	t032	t032
M8373	2819484	282334	76873	78	79	t032	t379	t032	t032
M8630	2785240	252522	91208	72	84	t032	none	t032	t032
M8715	2733643	190664	72424	104	68	t032	t379	t032	t032
M10020	2767624	471309	151858	37	80	t034	t1170	t034	t034
M10024	2806346	350337	150240	77	90	t034	t4677	t034	t034
M7414	2837392	338534	125961	73	95	t034	t011	t011	t034
M7421	2939154	435457	136922	64	86	t034	t011	t034	t034
M7450	2855316	576788	177498	55	102	t034	t4677	t034	t034
M7482	2895303	241202	84295	198	81	t034	none	t034	t034
M7499	2839491	577108	172813	52	106	t034	t011	t034	t034
M7511	2824976	502146	126653	73	351	t034	t1170	t034	t034
M7512	2801328	578965	203842	41	192	t034	t011	t034	t034
M7524	2811017	450863	170730	69	98	t034	t011	t034	t034
M7577	2810394	339576	121118	54	82	t034	t1170	t034	t034
M7619	2820739	473538	287233	52	69	t034	t011	t011	t034
M7708	2765931	550345	430316	48	90	t034	t011	t034	t034
M7711	2819395	476356	227229	55	76	t034	t011	t034	t034
M7742	2825394	475283	157367	73	129	t034	t011	t011	t034
M7801	2821559	349043	218817	69	73	t034	t011	t011	t034
M7845	2826495	695957	134382	69	92	t034	t011	t034	t034
M7979	2765850	652624	456562	41	79	t034	t011	t034	t034
M8010	2809285	471973	200790	38	93	t034	t4677	t034	t034
M8018	2765406	424631	151823	46	103	t034	t4677	t034	t034
M8048	2831507	441536	123451	55	64	t034	t011	t034	t034
M8078	2811833	576956	133444	66	91	t034	t4677	t034	t034
M8110	2767641	466754	200723	38	73	t034	t4677	t034	t034
M8155	2835578	338660	100875	106	55	t034	t011	t011	t034
M8188	2801225	197644	74936	82	57	t034	t1170	t034	t034
M8219	2863419	341332	137141	60	81	t034	t011	t011	t034
M8223	2809719	476219	148309	69	64	t034	t011	t034	t034
M8227	2758600	425004	137081	54	76	t034	t011	t034	t034
M8242	2764665	456003	134345	58	108	t034	none	t034	t034
M8261	2810633	575990	180334	49	99	t034	none	t034	t034
M8262	2817941	548918	134298	100	95	t034	t011	t011	t034
M8320	2816515	553236	177733	46	86	t034	t011	t034	t034
M8334	2717118	462503	136825	48	92	t034	none	t034	t034
M8400	2725749	146438	73611	94	75	t034	t034	t034	t034
M8415	2833338	458666	137021	88	311	t034	t011	t034	t034
M8416	2806907	576812	456059	36	500	t034	t011	t034	t034
M8462	2808977	430370	164109	55	97	t034	t011	t034	t034
M8497	2806043	477510	339044	47	81	t034	t4677	t034	t034
M8541	2820953	452016	151522	54	89	t034	t4677	t034	t034
M8651	2835892	298648	134382	85	90	t034	t011	t011	t034
M8660	2804895	345982	126581	63	101	t034	none	t034	t034
M8661	2845939	235968	90673	113	76	t034	t011	t011	t034
M8727	2808796	398268	86862	74	80	t034	t4677	t034	t034
M8729	2760509	377925	121116	73	56	t034	t011	t034	t034
M8769	2835447	349413	134315	73	101	t034	t011	t034	t034
M8790	2827506	474432	166956	46	103	t034	t011	t034	t034
M8811	2824047	193622	70564	121	69	t034	t011	t034	t034
M8814	2801807	216280	121034	78	70	t034	t011	t011	t034
M8850	2800482	195837	88093	71	87	t034	t1170	t034	t034
M8927	2764363	453576	120989	62	78	t034	t1170	t034	t034
M8953	2800598	132575	32453	212	85	t034	none	t034	t034
M9036	2805545	456184	164956	51	71	t034	t011	t034	t034
M9135	2759729	470622	457159	32	77	t034	t011	t034	t034
M9136	2761131	578840	426539	29	101	t034	t4677	t034	t034
M9138	2805787	424535	152602	48	73	t034	t011	t034	t034
M9143	2840404	457521	134866	56	62	t034	t4677	t034	t034
M9171	2835319	212359	106824	83	61	t034	t011	t034	t034
M10005	2815247	432486	200723	39	92	t034	t011	t034	t034
M7484	2810232	373805	161081	52	102	t034	t4677	t034	t034
M7592	2815581	280969	140753	54	91	t034	t011	t034	t034
M7703	2785680	466014	168777	56	63	t034	t011	t011	t034
M7733	2829056	424022	134557	61	109	t034	t011	t011	t034
M7821	2774232	617271	203924	38	82	t034	t011	t034	t034
M7893	2830101	303739	168829	50	77	t034	t011	t034	t034
M7894	2798070	242634	42677	167	37	t034	t1170	t1170	t034
M7998	2817924	402818	170123	56	104	t034	t011	t034	t034
M8037	2816332	461074	140559	55	87	t034	t011	t011	t034
M8040	2814875	339799	135077	47	89	t034	t011	t011	t034
M8045	2815940	432513	170026	44	71	t034	t011	t034	t034
M8102	2815351	402723	168958	54	102	t034	t011	t034	t034
M8111	2815159	340661	129416	53	70	t034	t4677	t034	t034
M8131	2815017	253171	126694	57	75	t034	t1170	t034	t034
M8324	2773428	591514	200609	41	91	t034	t011	t034	t034
M8356	2814471	287543	93258	76	88	t034	t7880	t034	t034
M8466	2816658	432378	134382	56	102	t034	t011	t034	t034
M8551	2774811	402980	99663	61	77	t034	t011	t034	t034
M8663	2814645	220384	118131	64	84	t034	t011	t011	t034
M8737	2808147	140083	41954	149	53	t034	t011	t034	t034
M8759	2783944	409952	125410	78	85	t034	t4677	t034	t034
M8857	2810988	416981	168887	54	75	t034	t011	t011	t034
M8880	2817731	354932	172828	52	65	t034	t011	t011	t034
M8920	2774877	402712	122488	57	79	t034	none	t034	t034
M9044	2816582	432513	168958	54	96	t034	t4677	t034	t034
M9085	2813867	540739	177276	42	54	t034	t4677	t034	t034
M8695	2814351	333550	151516	56	92	t034	t1170	t034	t034
M7458	2765359	296147	151627	46	126	t044	t044	t044	t044
M7461	2757924	417244	221782	45	84	t044	t044	t044	t044
M7540	2774723	453886	319500	29	95	t044	t044	t044	t044
M7579	2808132	276410	101744	80	73	t044	t044	t044	t044
M8181	2766473	336389	226902	62	86	t044	t044	t044	t044
M8234	2797746	364419	151550	43	88	t044	t044	t044	t044
M8247	2809222	322782	201666	66	94	t044	t044	t044	t044
M8295	2807788	321885	113973	74	72	t044	t044	t044	t044
M8309	2873854	340929	204301	51	103	t044	t044	t044	t044
M8342	2807442	228942	97369	100	81	t044	t044	t044	t044
M8343	2809009	206731	121404	80	83	t044	t044	t044	t044
M8385	2730615	395304	154664	48	93	t044	t044	t044	t044
M8460	2791541	338232	206604	45	92	t044	t044	t044	t044
M8488	2789140	503012	325946	35	79	t044	t044	t044	t044
M8556	2827336	322968	197728	50	93	t044	t044	t044	t044
M8567	2786481	236393	105448	60	87	t044	t044	t044	t044
M8571	2787597	482008	168267	60	75	t044	t044	t044	t044
M8641	2774262	275659	143981	60	89	t044	t044	t044	t044
M8731	2780489	151245	56025	90	75	t044	t044	t044	t044
M8733	2784257	384488	134832	47	65	t044	t044	t044	t044
M8738	2769103	281303	59818	83	69	t044	t044	t044	t044
M8741	2768262	382325	206779	47	75	t044	t044	t044	t044
M9027	2774323	332250	163456	44	95	t044	t044	t044	t044
M8761	2807088	321762	111800	84	80	t044	t044	t044	t044
M8673	2778866	161789	62695	105	83	t062	t062	t062	t062
M7667	2815829	501366	133966	66	82	t064	none	t064	t064
M8439	2890658	319628	191813	70	76	t064	t064	t064	t064
M8558	2798689	304427	174986	68	78	t064	t064	t064	t064
M7632	2788712	335512	171046	54	89	t067	t067	t067	t067
M7536	2771802	506087	162952	40	85	t067	t067	t067	t067
M7631	2702777	598142	325815	39	108	t067	t067	t067	t067
M7946	2745368	504111	289883	39	99	t067	t067	t067	t067
M7947	2744008	732706	314103	39	128	t067	t067	t067	t067
M8637	2770056	479019	270558	45	83	t067	t067	t067	t067
M8638	2771788	384921	150889	57	83	t067	t067	t067	t067
M8639	2771254	473390	161544	63	103	t067	t067	t067	t067
M8662	2770663	297453	102889	61	88	t067	t067	t067	t067
M8786	2771038	413430	157787	61	152	t067	t067	t067	t067
M8793	2739967	161392	38855	160	73	t067	t067	t067	t067
M8950	2698918	555955	198821	57	72	t067	t067	t067	t067
M7462	2708404	542701	425023	39	91	t073	t073	t073	t073
M8670	2708814	477233	347014	44	92	t073	t073	t073	t073
M9087	2776118	238907	106417	81	70	t073	t073	t073	t073
M8116	2755357	314545	204612	36	104	t084	t084	t084	t084
M8535	2720576	251550	117135	75	101	t084	t084	t084	t084
M10006	2753495	231162	102913	64	95	t084	t084	t084	t084
M7561	2763763	443646	118224	63	90	t084	t084	t084	t084
M7562	2763394	440277	118224	69	103	t084	t084	t084	t084
M7612	2762397	225886	118225	72	83	t084	t084	t084	t084
M7645	2762748	249516	83730	68	72	t084	t084	t084	t084
M7698	2715236	175948	83730	87	60	t084	t084	t084	t084
M7699	2717939	194830	77973	94	58	t084	t084	t084	t084
M7700	2711840	251346	77796	85	64	t084	t084	t084	t084
M7885	2706391	204194	94813	82	1062	t084	t084	t084	t094
M8059	2823092	443641	83774	75	78	t084	t084	t084	t084
M8260	2717873	378891	83774	72	98	t084	t084	t084	t084
M8369	2762264	443641	135105	60	94	t084	t084	t084	t084
M8577	2818591	187939	84123	105	66	t084	t084	t084	t084
M8658	2819802	443645	106531	73	96	t084	t084	t084	t084
M8772	2686236	70274	15500	372	58	t084	t084	t084	t084
M8869	2759948	255327	77800	87	68	t084	t084	t084	t084
M8911	2755182	198058	71056	103	76	t084	none	t084	t084
M9166	2752024	168296	60652	110	82	t084	t084	t084	t084
M7886	2736786	284050	158925	40	1043	t086	t086	t086	none
M8881	2738716	243341	147834	50	93	t086	none	t086	t086
M8895	2830247	340461	159020	40	96	t086	t086	t086	t086
M9058	2749833	566283	283877	51	84	t088	none	t088	t088
M7568	2782268	430172	143679	46	105	t091	t019	t019	t019
M7491	2773941	283076	116772	67	90	t091	t091	t091	t091
M8097	2874832	318321	176123	79	88	t091	t091	t091	t091
M8871	2764835	318377	118189	68	94	t091	none	t091	t091
M8200	2771431	580079	341966	39	78	t1028	t1028	t1028	t1028
M8171	2750065	243547	101905	65	141	t1033	t084	t084	t084
M10008	2776502	283233	174199	47	95	t104	t104	t104	t104
M7431	2776289	463407	159560	54	82	t10417	none	t10417	t10417
M7455	2837021	543556	156160	47	100	t105	t105	t105	t105
M7709	2750860	369462	156130	50	82	t105	t105	t105	t105
M7772	2839535	404271	216312	48	100	t105	t105	t105	t105
M7880	2837177	490790	153268	54	412	t105	t105	t105	t105
M8186	2760385	361664	158448	44	113	t105	none	t105	t105
M8526	2840679	300731	99720	87	85	t105	t105	t105	t105
M8891	2750466	389421	136787	57	74	t105	t105	t105	t105
M8967	2801379	68783	19387	363	48	t105	t105	t105	t105
M8528	2766620	300683	139328	68	101	t105	t105	t105	t105
M8907	2742154	189989	69106	99	71	t1052	none	t1052	t1052
M8404	2788153	188786	56001	115	56	t1081	t1081	t1081	t1081
M7929	2823422	516356	196831	44	78	t10888	t10888	t10888	t10888
M7930	2779888	298746	196669	42	98	t10888	t10888	t10888	t10888
M7931	2822073	257584	163644	55	90	t10888	t10888	t10888	t10888
M8915	2777209	283162	145056	48	91	t10888	t10888	t10888	t10888
M9081	2818203	227210	94246	66	63	t10888	t10888	t10888	t10888
M8475	2807634	287278	108579	64	89	t1120	t1120	t1120	t1120
M8618	2808924	287385	108228	78	84	t1120	t1120	t1120	t1120
M8668	2806777	207136	68987	95	84	t1120	none	t1120	t1120
M7799	2789217	388946	163598	43	88	t1131	t1131	t1131	t1131
M9035	2776456	265994	114037	59	71	t114	t114	t114	t114
M8939	2703778	483108	170408	51	88	t1143	t1143	t1143	t1143
M7833	2706581	480119	268629	48	65	t116	t116	t116	t116
M8190	2816679	442163	224034	31	105	t118	t118	t118	t118
M8774	2774312	552283	205453	38	90	t1198	t376	t376	t1198
M7442	2845319	358906	295382	45	88	t11985	t11985	t11985	t11985
M8244	2870239	429817	143583	72	99	t121	none	t121	t121
M7729	2805386	408600	136374	86	96	t12344	t12344	t12344	t12344
M8377	2809313	167545	101599	115	92	t12442	t12442	t12442	t12442
M8414	2813243	290984	109403	83	421	t12442	t12442	t12442	t12442
M8043	2804066	499247	149077	43	80	t1252	t1252	t1252	t1252
M9150	2797349	803168	197816	42	121	t1252	t1252	t1252	t1252
M7580	2737535	263801	98949	61	71	t126	t126	t126	t126
M7650	2737328	320089	181355	38	93	t126	t126	t126	t126
M7991	2795986	455144	260574	36	55	t126	t126	t126	t126
M8003	2744693	345227	169007	46	76	t126	t126	t126	t126
M8036	2744111	321659	240021	44	88	t126	t126	t126	t126
M8383	2744234	221169	107941	60	86	t126	t126	t126	t126
M9002	2801180	471902	187200	37	96	t126	t2703	t2703	none
M8103	2775591	556567	189739	45	88	t1265	none	t1265	t1265
M10018	2772846	575876	225984	28	105	t127	t127	t127	t127
M7456	2818481	498584	198396	39	103	t127	t127	t127	t127
M7538	2807872	559728	146772	38	107	t127	t127	t127	t127
M7571	2746885	476069	149136	43	74	t127	t127	t127	t127
M7614	2767999	313315	146908	49	111	t127	t127	t127	t127
M7624	2767224	657310	173889	35	91	t127	t127	t127	t127
M7673	2766994	657099	175100	34	81	t127	t127	t127	t127
M7717	2810237	527774	149135	47	77	t127	t127	t127	t127
M7721	2807757	431794	198229	43	103	t127	t127	t127	t127
M7737	2809643	703062	149135	44	141	t127	t127	t127	t127
M7762	2747071	404419	146800	44	90	t127	t127	t127	t127
M7809	2768838	833109	198696	40	69	t127	t127	t127	t127
M7820	2805888	289681	134297	43	80	t127	t127	t127	t127
M7831	2810808	703344	224388	30	101	t127	t127	t127	t127
M7836	2811252	517421	149136	40	124	t127	t127	t127	t127
M7852	2805643	703125	201446	30	85	t127	t127	t127	t127
M7854	2811741	559826	143132	46	83	t127	t127	t127	t127
M7890	2804414	596587	164909	47	855	t127	t127	t127	t127
M7899	2797237	384355	143107	38	85	t127	t127	t127	t127
M7957	2750269	294506	189889	35	76	t127	t127	t127	t127
M7963	2772510	495521	149128	42	104	t127	t127	t127	t127
M7971	2755736	53148	14150	482	66	t127	t127	t127	t127
M7992	2806400	559823	149133	36	68	t127	t127	t127	t127
M7996	2770929	308104	154668	52	110	t127	t127	t127	t127
M8026	2818666	621010	198429	31	65	t127	t127	t127	t127
M8075	2811995	355123	143019	49	89	t127	t127	t127	t127
M8079	2805699	703096	149136	42	94	t127	t127	t127	t127
M8107	2809910	662721	198196	39	76	t127	t127	t127	t127
M8109	2804990	308383	146694	38	86	t127	t127	t127	t127
M8121	2802607	225828	100325	58	63	t127	t127	t127	t127
M8127	2798752	198303	67825	86	68	t127	t127	t127	t127
M8143	2868358	267068	100489	76	79	t127	t127	t127	t127
M8165	2812647	267715	76987	85	70	t127	t127	t127	t127
M8189	2803666	294767	186990	45	93	t127	t127	t127	t127
M8193	2770033	203218	116633	48	66	t127	t127	t127	t127
M8194	2769456	345231	164802	34	72	t127	t127	t127	t127
M8195	2771578	528462	226154	34	98	t127	t127	t127	t127
M8197	2771570	506328	165944	32	87	t127	t127	t127	t127
M8207	2803810	559655	185872	44	70	t127	t127	t127	t127
M8225	2804630	559712	189697	49	72	t127	t127	t127	t127
M8226	2766047	673477	149136	45	79	t127	t127	t127	t127
M8235	2764194	321301	165864	43	82	t127	t127	t127	t127
M8256	2810717	462747	187337	36	85	t127	t127	t127	t127
M8280	2851517	287299	127406	59	83	t127	t127	t127	t127
M8282	2806627	284764	129465	48	94	t127	t127	t127	t127
M8283	2811487	560268	270391	37	99	t127	t127	t127	t127
M8289	2815196	241860	146677	50	87	t127	t127	t127	t127
M8308	2767538	348857	129597	52	100	t127	t127	t127	t127
M8331	2805236	219984	158626	56	78	t127	t127	t127	t127
M8332	2759925	198299	116017	55	79	t127	t127	t127	t127
M8355	2769067	320348	114088	65	95	t127	t127	t127	t127
M8367	2801979	159552	47097	120	72	t127	t127	t127	t127
M8370	2822355	160902	88950	93	91	t127	t127	t127	t127
M8390	2789690	596794	146698	59	76	t127	t127	t127	t127
M8422	2773943	575914	149078	35	208	t127	t127	t127	t127
M8430	2813360	430562	169563	60	83	t127	t127	t127	t127
M8539	2798690	395355	100198	58	71	t127	t127	t127	t127
M8540	2799809	350623	129529	59	80	t127	t127	t127	t127
M8545	2807895	251977	69336	86	79	t127	t127	t127	t127
M8649	2852086	387618	225702	54	109	t127	t127	t127	t127
M8655	2801107	197126	66122	94	79	t127	t127	t127	t127
M8656	2809082	198230	107053	72	81	t127	t127	t127	t127
M8698	2848623	527782	164527	57	89	t127	t127	t127	t127
M8700	2844149	344182	119862	74	84	t127	t127	t127	t127
M8799	2807924	163390	49030	128	71	t127	t127	t127	t127
M8809	2811585	538001	149136	37	133	t127	t127	t127	t127
M8810	2804740	228123	55719	98	69	t127	t127	t127	t127
M8866	2853599	323767	146778	44	89	t127	t127	t127	t127
M8867	2807289	559729	185786	36	83	t127	t127	t127	t127
M8889	2770089	397976	146695	42	87	t127	t127	t127	t127
M8902	2760767	384572	120548	51	103	t127	t127	t127	t127
M8918	2767086	196761	86630	77	73	t127	t127	t127	t127
M8929	2772149	79507	21730	277	39	t127	t127	t127	t127
M8937	2801520	271066	129820	47	89	t127	t127	t127	t127
M8940	2800267	489493	129491	44	87	t127	t127	t127	t127
M8951	2749376	73673	31391	203	103	t127	t127	t127	t127
M8952	2794376	83369	16223	407	66	t127	t127	t127	t127
M8961	2764493	96483	15175	364	65	t127	t127	t127	t127
M8963	2805927	175071	80881	113	107	t127	t127	t127	t127
M8966	2793079	117450	39172	140	101	t127	t127	t127	t127
M8979	2818633	512851	198429	34	80	t127	t127	t127	t127
M8988	2771782	489925	149078	32	83	t127	t127	t127	t127
M8991	2722407	495162	165980	34	71	t127	t127	t127	t127
M9012	2809557	518828	129481	47	84	t127	t127	t127	t127
M9022	2843307	268156	112014	58	87	t127	t127	t127	t127
M9061	2811367	271376	146694	39	81	t127	t127	t127	t127
M9067	2803648	350726	205098	33	112	t127	t127	t127	t127
M9080	2736898	184769	51453	105	49	t127	t127	t127	t127
M9099	2810337	350753	198196	45	56	t127	t127	t127	t127
M9106	2802267	195125	96093	80	58	t127	t127	t127	t127
M9119	2811217	231509	108560	49	78	t127	t127	t127	t127
M9123	2806047	703052	270394	32	102	t127	t127	t127	t127
M9129	2810842	376799	145199	42	76	t127	t127	t127	t127
M9134	2806056	350687	143132	49	87	t127	t127	t127	t127
M9168	2803808	225399	123842	55	80	t127	t127	t127	t127
M8631	2770605	311342	116032	58	96	t127	t127	t127	t127
M8812	2805421	329244	116311	51	81	t127	t127	t127	t127
M9167	2762251	397935	209059	36	100	t127	t127	t127	t127
M7539	2810526	708913	198803	31	103	t127	t127	t127	t127
M8397	2800709	270393	83382	86	55	t127	t127	t127	t127
M8843	2807223	431839	149132	39	98	t127	none	t127	t127
M9100	2802821	187571	65576	83	65	t127	t127	t127	t127
M8507	2854879	291829	82830	98	83	t12988	t7656	t12988	t12988
M8508	2856768	281248	99815	94	84	t12988	none	t12988	t12988
M7433	2793368	319216	227625	54	87	t1309	t1309	t1309	t1309
M7438	2793606	364747	170950	46	97	t1309	none	t1309	t1309
M7597	2796920	319291	259677	50	76	t1309	t1309	t1309	t1309
M8094	2790394	319289	187675	45	90	t1309	t1309	t1309	t1309
M8965	2775242	299730	146874	73	91	t1309	t1309	t1309	t1309
M9055	2793311	319173	176885	49	110	t1309	t1309	t1309	t1309
M7887	2710633	340123	143561	43	925	t13093	t13093	t13093	t13093
M8301	2788736	342430	134605	59	83	t131	t131	t131	t131
M8090	2770032	688535	338796	44	78	t132	t132	t132	t132
M8964	2711355	59121	21431	298	74	t1328	t1328	t1328	t1328
M9030	2779080	187872	108109	78	82	t1328	t1328	t1328	t1328
M9071	2783779	188013	109478	87	83	t1328	t1328	t1328	t1328
M8544	2698235	272739	86128	75	90	t13326	t13326	t13326	t13326
M8561	2742361	297056	119234	55	104	t1339	none	t1339	t1339
M10009	2798444	458549	230671	36	127	t1346	t1346	t1346	t1346
M9069	2720577	549121	181650	43	99	t1346	t1346	t1346	t1346
M9082	2711189	219014	72169	94	68	t1346	none	t1346	t1346
M9084	2696740	124509	29641	213	47	t1346	t1346	t1346	t1346
M7448	2751310	305473	175113	55	113	t13748	none	t13748	t13748
M7466	2750888	378803	122489	54	92	t13748	t13748	t13748	t13748
M7573	2755681	347803	208147	47	84	t13748	t13748	t13748	t13748
M7623	2753014	343681	177413	44	77	t13748	t13748	t13748	t13748
M7768	2763441	424535	261852	55	93	t13748	t13748	t13748	t13748
M7771	2748749	324360	214715	47	87	t13748	t13748	t13748	t13748
M8031	2728003	375946	175113	46	81	t13748	t13748	t13748	t13748
M8101	2727779	380149	177415	36	88	t13748	t13748	t13748	t13748
M8199	2754580	324981	175113	48	77	t13748	t13748	t13748	t13748
M8498	2751065	324359	208143	52	73	t13748	t13748	t13748	t13748
M8530	2747110	260750	50733	115	82	t13748	none	t13748	t13748
M8823	2755839	375946	175116	54	125	t13748	t13748	t13748	t13748
M9162	2746913	313007	158368	53	84	t13748	t13748	t13748	t13748
M8000	2860291	188015	97205	133	94	t13828	t13828	t13828	t13828
M7658	2749948	326037	167310	58	88	t13926	t13926	t13926	t13926
M8257	2752617	281037	127029	71	85	t14339	t14339	t14339	t14339
M7875	2705387	564181	172759	41	718	t1456	t1456	t1456	t1456
M8033	2707754	625086	410305	40	95	t1456	t1456	t1456	t1456
M8253	2687910	88745	21238	250	118	t1456	t1456	t1456	t1456
M7832	2775674	188006	64946	113	53	t1475	t1475	t1475	t1475
M7516	2854905	304720	178161	64	232	t1476	t1476	t1476	t1476
M7652	2898099	293468	145238	70	94	t1476	t1476	t1476	t1476
M7780	2856233	310563	148150	67	83	t1476	t1476	t1476	t1476
M7905	2851775	239667	89911	108	51	t1476	t1476	t1476	t1476
M7981	2855511	292033	189473	63	86	t1476	t1476	t1476	t1476
M8133	2850925	292033	117277	88	64	t1476	t1476	t1476	t1476
M8318	2854022	304483	176016	65	76	t1476	t1476	t1476	t1476
M8393	2811186	305013	203596	61	89	t1476	t1476	t1476	t1476
M8437	2880626	290277	151088	57	88	t1476	t1476	t1476	t1476
M8642	2854398	356550	114564	66	85	t1476	t1476	t1476	t1476
M8650	2876970	290258	145408	62	82	t1476	t1476	t1476	t1476
M8845	2851477	304571	178010	65	81	t1476	t1476	t1476	t1476
M8959	2854660	247982	114564	70	74	t1476	t1476	t1476	t1476
M9172	2879132	291944	80083	100	72	t1476	t1476	t1476	t1476
M7683	2753466	513291	99905	57	65	t148	t148	t148	t148
M7751	2755916	288662	168576	46	63	t148	t148	t148	t148
M7786	2785781	651155	181302	47	83	t148	t148	t148	t148
M7920	2740165	273274	94647	84	70	t148	none	t148	t148
M7937	2741037	272226	147958	64	105	t148	t148	t148	t148
M7938	2742650	444601	126654	63	104	t148	t148	t148	t148
M7939	2741128	267522	135851	62	170	t148	t148	t148	t148
M8307	2786997	305696	159211	52	82	t148	t148	t148	t148
M8417	2754486	502276	171632	41	260	t148	t148	t148	t148
M8502	2833404	456588	208104	39	80	t148	t148	t148	t148
M8789	2731866	159964	45842	141	78	t148	t148	t148	t148
M8885	2732161	721041	174893	35	116	t148	t148	t148	t148
M8926	2755804	257260	112395	70	112	t148	none	t148	t148
M9078	2731933	171632	52633	106	57	t148	t148	t148	t148
M8457	2798207	252516	109478	88	108	t14807	none	t14807	t14807
M7659	2837501	632793	375029	40	116	t14809	t14809	t14809	t14809
M9070	2839780	416454	159031	52	91	t14809	t14809	t14809	t14809
M8330	2802072	253293	80249	82	81	t15379	t15379	t15379	t15379
M8560	2842456	290219	92913	80	83	t1548	t1548	t1548	t1548
M8674	2842014	223185	106080	72	85	t1548	t1548	t1548	t1548
M8675	2841255	211180	78262	78	95	t1548	none	t1548	t1548
M7882	2819412	326408	164742	66	1211	t1548	t1548	t1548	t1548
M8836	2820046	407858	150992	46	57	t1548	t1548	t1548	t1548
M7452	2736599	426152	226378	38	129	t15595	t15595	t15595	t15595
M7507	2682137	299530	114015	64	275	t15676	t1358	t15676	t15676
M7611	2747966	479608	117744	56	91	t15676	t1358	t1358	t15676
M8849	2763731	273974	72956	96	83	t15676	t1358	t15676	t15676
M8878	2738710	556435	255067	47	113	t1574	none	t1574	t1574
M8151	2744770	184683	58031	112	54	t223	t223	t223	t223
M8278	2760703	398115	177441	58	102	t1594	none	t1594	t1594
M7681	2795835	364974	262782	43	96	t1594	t1594	t1594	t1594
M8067	2797480	548302	280316	41	92	t1594	t1594	t1594	t1594
M8084	2796427	321973	157674	44	95	t1594	t1594	t1594	t1594
M8722	2794811	188677	64712	118	62	t1597	t1597	t1597	t1597
M8910	2799057	326071	106528	65	98	t1597	none	t1597	t1597
M8994	2810842	384213	175897	46	66	t1597	t1597	t1597	t1597
M8998	2810758	388981	174870	44	78	t1597	t1597	t1597	t1597
M9010	2810743	403758	150358	54	107	t1597	t1597	t1597	t1597
M8004	2845592	345229	147474	49	50	t1617	t1617	t1617	t1617
M8020	2847806	362285	280905	35	98	t1617	none	t1617	t1617
M8021	2872367	346418	145189	52	76	t1617	t1617	t1617	t1617
M7689	2867847	471367	177493	63	91	t1677	t1677	t1677	t1677
M7615	2772725	616156	320925	32	93	t16878	t16878	t16878	t16878
M9098	2848047	240910	68655	105	78	t17204	t17204	t17204	t17204
M7416	2805135	270203	125022	55	136	t174	t174	t174	t174
M7715	2803671	483815	185871	55	88	t174	t174	t174	t174
M7975	2777585	87213	23234	294	84	t174	t174	t174	t174
M8363	2836578	363994	149136	69	93	t174	t174	t174	t174
M8517	2806307	237750	54928	116	61	t1759	t1759	t1759	t1759
M7653	2752187	389815	207107	46	100	t17620	t17620	t17620	t17620
M7760	2753553	324494	177415	48	66	t17620	t17620	t17620	t17620
M8922	2747491	133583	48169	121	81	t17620	t17620	t17620	t17620
M7915	2765976	564961	224217	45	85	t17655	t17655	t17655	t17655
M7530	2787729	680683	287673	47	128	t1767	t1767	t1767	t1767
M7590	2783687	587359	117760	59	64	t1767	t1767	t1767	t1767
M8566	2766755	282502	129904	70	101	t1767	none	t1767	t1767
M8636	2766664	313217	147905	61	94	t1767	t1767	t1767	t1767
M8644	2765165	313085	155881	58	84	t1767	t1767	t1767	t1767
M7629	2821397	560483	146695	46	104	t177	t177	t177	t177
M7664	2822895	703783	149134	46	141	t177	t177	t177	t177
M7668	2819306	560484	143132	54	83	t177	t177	t177	t177
M7672	2820584	560483	129430	54	64	t177	t177	t177	t177
M7849	2810116	538093	146756	40	70	t177	t177	t177	t177
M7874	2807447	534369	165049	39	829	t177	t177	t177	t177
M7879	2807412	534369	149135	43	540	t177	t177	t177	t177
M8013	2808497	350561	116362	42	93	t177	t177	t177	t177
M8159	2803042	221738	56922	88	44	t177	t177	t177	t177
M8267	2809683	354484	143132	43	75	t177	t177	t177	t177
M8574	2819962	182429	93836	71	77	t177	t177	t177	t177
M8807	2808789	323681	149136	51	84	t177	t177	t177	t177
M8822	2809250	329123	115880	58	86	t177	t177	t177	t177
M8824	2806489	185872	114087	57	68	t177	t177	t177	t177
M8851	2836747	305991	116014	50	90	t177	t177	t177	t177
M8936	2809761	248231	122722	61	95	t177	t177	t177	t177
M7671	2799898	299451	149074	57	112	t177	t177	t177	t177
M7504	2767676	538248	146421	46	94	t177	t177	t177	t177
M8167	2890559	382915	133883	68	95	t1774	t1774	t1774	t1774
M9160	2890218	412689	109820	83	112	t1774	none	t1774	t1774
M8925	2749421	336261	108041	83	75	t17819	t19062	t17819	t17819
M8255	2848589	269543	179189	42	90	t1784	t1784	t1784	t1784
M8750	2737396	567894	222742	43	95	t1814	t1814	t1814	t1814
M8391	2796306	433272	127695	61	97	t1814	t1814	t1814	t1814
M8446	2778596	461729	115879	69	96	t1827	t1827	t1827	t1827
M8134	2782923	203095	71765	96	64	t1839	t1839	t1839	t1839
M7982	2789391	295234	198946	51	86	t1839	t1839	t1839	t1839
M8632	2777011	202089	68041	107	75	t18542	none	t18542	t18542
M7467	2789050	383306	181298	40	95	t1855	t729	t1855	t1855
M8461	2786245	284058	159085	40	96	t1855	t1855	t1855	t1855
M7788	2711849	367278	159021	34	85	t186	t186	t186	t186
M7964	2646595	47505	11885	488	62	t186	t186	t186	t186
M7622	2739194	583287	115002	49	73	t18705	t18705	t18705	t18705
M7618	2809021	407130	222118	39	78	t189	t189	t189	t189
M7627	2816800	635717	203264	34	87	t189	t189	t189	t189
M7806	2818735	460052	222119	38	92	t189	t189	t189	t189
M7807	2817990	623744	415255	30	92	t189	t189	t189	t189
M7825	2759459	459682	210191	32	84	t189	t189	t189	t189
M8297	2800654	459557	186234	41	85	t189	t189	t189	t189
M8346	2842538	458982	124109	55	106	t189	t189	t189	t189
M8443	2844023	460169	134550	75	68	t189	t189	t189	t189
M8719	2800315	350094	85795	63	71	t189	t189	t189	t189
M8720	2799509	300236	105201	69	67	t189	t189	t189	t189
M8721	2795871	350117	77404	78	69	t189	t189	t189	t189
M8917	2802023	534189	141022	47	85	t189	t189	t189	t189
M8011	2779475	326474	192116	46	96	t190	t190	t190	t190
M8027	2744586	513700	138607	48	76	t19062	t19062	t19062	t19062
M8407	2781021	160113	59191	101	51	t19135	t19135	t19135	t19135
M8744	2788251	745869	308604	35	97	t19135	t19135	t19135	t19135
M8114	2811295	387466	187271	33	109	t19136	t19136	t19136	t19136
M8259	2811467	386396	116018	50	90	t19192	t19192	t19192	t19192
M8402	2704507	119804	30363	198	42	t19274	t19274	t19274	t19274
M8409	2731871	173728	85825	99	73	t19275	t19275	t19275	t19275
M8455	2807928	479579	288744	36	84	t19311	none	none	none
M8703	2899581	430985	114564	83	74	t19317	t19317	t19317	t19317
M8723	2732329	156685	42225	148	50	t19327	none	t19327	t19327
M8563	2827760	502854	217981	45	112	t19378	t19378	t19378	t19378
M8467	2739074	434226	196600	38	101	t19379	t19379	t19379	t19379
M8580	2737486	298463	168007	45	90	t19379	t19379	t19379	t19379
M8581	2737119	290939	94025	60	84	t19379	t19379	t19379	t19379
M8583	2737032	226575	108218	53	116	t19379	t19379	t19379	t19379
M8608	2779849	427948	124720	84	84	t19381	none	none	t19381
M8609	2775599	157461	67759	111	86	t19381	none	none	t19381
M8968	2769339	138435	34487	174	108	t19381	none	t19381	t19381
M8985	2779985	391271	129870	67	83	t19381	t19381	t19381	t19381
M8694	2797168	201992	124490	71	82	t19391	t19391	t19391	t19391
M8862	2811719	258413	84140	92	74	t19505	t19505	t19505	t19505
M8887	2744626	306002	130843	49	90	t19518	t19518	t19518	t19518
M9094	2856959	196670	91600	184	110	t19618	t304	t304	t304
M9156	2840756	395351	101127	74	108	t19655	t19655	t19655	t19655
M9146	2800539	286362	166519	54	66	t19717	t19717	t19717	t19717
M9158	2837392	288930	56983	146	57	t19720	t19720	t19720	t19720
M10012	2676194	403208	230531	49	183	t19755	t19755	t19755	t19755
M7941	2893013	287257	108065	102	94	t1977	t1977	t1977	t1977
M7980	2788460	384115	129226	74	86	t1991	t1991	t1991	t1991
M7693	2769209	250766	105398	77	64	t2085	t2085	t2085	t2085
M7451	2748406	249801	106045	76	115	t2112	none	t2112	t2112
M7481	2742846	149915	56600	100	41	t2112	t1236	t1236	t2112
M8758	2701519	333677	107211	80	77	t214	t214	t214	t214
M8527	2737290	318347	164120	52	110	t214	none	t214	t214
M7478	2777909	332078	120057	70	83	t216	t216	t216	t216
M8065	2823524	229913	94711	76	91	t216	none	t216	t216
M8092	2720883	356516	158617	65	98	t216	t216	t216	t216
M7427	2784060	303197	91761	67	79	t216	t216	t216	t216
M7520	2784429	255893	102429	67	85	t216	t216	t216	t216
M7596	2786389	303181	80268	77	67	t216	t216	t216	t216
M7828	2784443	303181	79711	67	79	t216	t216	t216	t216
M7829	2784196	303182	102430	64	80	t216	t216	t216	t216
M7926	2778188	150257	47093	131	55	t216	none	t216	t216
M7958	2782424	303181	94675	67	80	t216	t216	t216	t216
M8071	2783636	280000	89147	67	83	t216	t216	t216	t216
M9004	2776895	713490	280878	27	139	t2177	t2177	t2177	t2177
M10011	2810378	559701	225352	37	106	t2207	t2207	t2207	t2207
M7949	2811079	606969	279757	39	82	t2207	t2207	t2207	t2207
M7951	2810382	657168	220142	32	81	t2207	t2207	t2207	t2207
M10016	2751128	325812	167282	78	114	t223	t3243	t223	t223
M7425	2870061	258518	114312	102	99	t223	t223	t223	t223
M7490	2745702	272241	117571	63	101	t223	t7454	t223	t223
M7513	2778678	375223	112073	71	239	t223	t223	t223	t223
M7517	2752047	403943	131936	58	168	t223	t223	t223	t223
M7523	2776753	207746	109246	74	85	t223	none	t223	t223
M7537	2793912	266871	127088	56	111	t223	t223	t223	t223
M7541	2749458	343345	127080	47	101	t223	t223	t223	t223
M7543	2776299	375137	146803	57	111	t223	t223	t223	t223
M7544	2776096	259187	130950	67	113	t223	t223	t223	t223
M7550	2771389	258446	115670	78	81	t223	t223	t223	t223
M7588	2776115	258553	73002	94	85	t223	none	t223	t223
M7599	2824371	258922	116753	90	110	t223	t223	t223	t223
M7600	2811093	258517	92314	95	97	t223	t223	t223	t223
M7648	2775980	404091	122815	63	101	t223	t223	t223	t223
M7677	2812940	258517	108943	91	95	t223	t223	t223	t223
M7710	2815682	258518	109700	85	84	t223	t223	t223	t223
M7741	2775392	375344	112073	73	115	t223	t223	t223	t223
M7746	2790013	267049	120890	73	153	t223	t223	t223	t223
M7773	2789449	272453	130847	70	98	t223	none	t223	t223
M7839	2799624	336393	127087	67	91	t223	t223	t223	t223
M7853	2788640	280307	100557	80	53	t223	t223	t223	t223
M7860	2827651	326031	119232	82	1002	t223	t223	t223	none
M7891	2779369	266689	127071	69	93	t223	t223	t223	t223
M7907	2777264	258404	91945	102	51	t223	t223	t223	t223
M7950	2791638	326039	167310	47	85	t223	t223	t223	t223
M7968	2805628	107654	23176	282	84	t223	t223	t223	t223
M8002	2776792	267276	131873	67	106	t223	none	t223	t223
M8032	2792649	280245	127089	68	129	t223	t223	t223	t223
M8054	2798499	289106	83410	93	115	t223	none	t223	t223
M8072	2751494	335773	109032	72	80	t223	t223	t223	t223
M8089	2779368	258394	108821	77	70	t223	t223	t223	t223
M8096	2746357	266916	108985	58	89	t223	t223	t223	t223
M8138	2798920	335997	127088	72	98	t223	none	t223	t223
M8141	2776346	219279	59544	115	67	t223	t223	t223	t223
M8152	2772810	173676	47191	140	50	t223	t223	t223	t223
M8156	2767148	172848	47219	182	40	t223	t223	t223	t223
M8157	2738525	159401	39977	211	43	t223	t223	t223	t223
M8160	2771437	168685	50441	157	47	t223	t223	t223	t223
M8183	2749936	267050	121719	75	77	t223	t223	t223	t223
M8239	2782919	266895	88631	88	77	t223	t223	t223	t223
M8248	2826503	259187	116753	83	92	t223	t223	t223	t223
M8263	2825503	258062	112076	101	114	t223	t223	t223	t223
M8279	2772538	266429	109245	66	95	t223	t223	t223	t223
M8292	2772247	221287	94585	88	77	t223	t223	t223	t223
M8317	2776820	258517	114208	69	76	t223	t223	t223	t223
M8325	2738164	444475	146356	76	83	t223	t223	t223	t223
M8345	2769935	266277	87486	88	71	t223	t223	t223	t223
M8396	2762865	157423	33011	212	50	t223	t223	t223	t223
M8403	2780734	139684	38695	158	49	t223	t223	t223	t223
M8496	2776294	266215	124111	63	82	t223	t223	t223	t223
M8543	2748008	258064	113873	85	94	t223	t223	t223	t223
M8591	2745338	259185	109184	73	83	t223	t223	t223	t223
M8615	2750702	236341	108589	83	79	t223	none	t223	t223
M8633	2777101	330264	115603	89	86	t223	t223	t223	t223
M8653	2783513	266699	59381	132	86	t223	t223	t223	t223
M8657	2748353	259186	108985	78	108	t223	t223	t223	t223
M8659	2748974	259185	121364	75	107	t223	none	t223	t223
M8666	2849139	173675	50953	191	73	t223	t223	t223	t223
M8718	2747286	259185	104239	82	84	t223	t223	t223	t223
M8728	2740954	158862	58031	109	55	t223	t223	t223	t223
M8748	2788779	267125	127088	76	105	t223	t223	t223	t223
M8749	2749388	280919	150891	59	97	t223	t223	t223	t223
M8752	2807668	375223	105313	75	98	t223	t223	t223	t223
M8765	2809142	191633	92315	104	84	t223	none	t223	t223
M8813	2782574	267583	106345	74	73	t223	t223	t223	t223
M8842	2770718	258404	93312	78	86	t223	t223	t223	t223
M8853	2782822	257935	107959	70	86	t223	t223	t223	t223
M8893	2748716	266932	114106	75	99	t223	t223	t223	t223
M8896	2780300	236254	92316	74	88	t223	t223	t223	t223
M8898	2774734	280305	104218	74	88	t223	none	t223	t223
M8990	2777309	258459	115240	65	76	t223	t223	t223	t223
M8996	2708915	272288	146804	66	79	t223	t223	t223	t223
M9014	2751030	258047	127087	66	78	t223	t223	t223	t223
M9033	2788672	350703	112076	94	95	t223	none	t223	t223
M9054	2779397	278062	138095	72	100	t223	none	t223	t223
M9088	2737101	148718	46221	132	77	t223	t223	t223	t223
M9173	2748521	326712	139079	60	81	t223	t223	t223	t223
M7591	2739821	346354	112933	61	94	t223	t223	t223	t223
M8858	2749266	280921	121660	67	94	t223	none	t223	t223
M8699	2817176	258461	91436	101	84	t223	t223	t223	t223
M8709	2778915	257956	87216	110	72	t223	t223	t223	t223
M7682	2851524	181961	57786	159	43	t2234	none	none	t2234
M9133	2760351	433360	162682	43	84	t224	t224	t224	t224
M7665	2780986	258519	115352	70	107	t2251	t2251	t2251	t2251
M7869	2768862	383586	168574	47	545	t2297	t2297	t2297	none
M7460	2751960	105798	24877	227	35	t230	t230	t230	t230
M8240	2811721	324727	152546	68	93	t242	t242	t242	t242
M9104	2748578	268078	104884	75	73	t242	t242	t242	t242
M8073	2748246	508949	111429	60	71	t242	t242	t242	t242
M7862	2812952	235292	91034	78	739	t2509	t2509	t2509	t2509
M7690	2831288	412209	224357	42	95	t2526	t2526	t2526	t2526
M7813	2829906	373885	167465	52	91	t2582	none	t034	t2582
M8778	2819864	168301	37862	191	77	t2582	none	t034	none
M8371	2828673	251504	93787	65	87	t2622	t2622	t2622	t2622
M8372	2829374	244687	86911	70	81	t2622	t2622	t2622	t2622
M8374	2827039	250171	96989	72	79	t2622	t2622	t2622	t2622
M7934	2869813	176253	75827	160	131	t2658	t2658	t2658	t2658
M7412	2759018	244462	110012	69	84	t267	t267	t267	t267
M7497	2759932	433408	147671	44	99	t267	t267	t267	t267
M7552	2760382	433408	108510	48	85	t267	t267	t267	t267
M7726	2756183	449387	151231	43	76	t267	t267	t267	t267
M7983	2759637	433418	142689	42	110	t267	t267	t267	t267
M8176	2745118	433560	142506	50	92	t267	t267	t267	t267
M8298	2747559	492575	177945	51	109	t267	none	t267	t267
M8303	2757879	433559	131507	55	109	t267	t267	t267	t267
M8477	2716596	433571	182672	35	90	t267	t267	t267	t267
M8480	2716059	393527	182980	36	74	t267	t267	t267	t267
M8687	2756786	243582	110013	58	107	t267	t267	t267	t267
M8735	2754214	243582	74638	76	67	t267	t267	t267	t267
M8865	2754980	432475	154214	40	74	t267	t267	t267	t267
M9032	2784026	188013	108109	110	92	t2816	t2816	t2816	t2816
M9057	2779522	290790	109479	71	91	t2816	t2816	t2816	t2816
M7419	2743914	434004	141531	42	97	t2849	t752	t2849	t2849
M7463	2736153	382948	122169	50	106	t2849	t2849	t2849	t2849
M8293	2779081	298831	154702	43	83	t2849	t2849	t2849	t2849
M8645	2872509	284035	119386	85	87	t2849	t2849	t2849	t2849
M8802	2873020	289800	110566	85	79	t2849	t2849	t2849	t2849
M7993	2813778	419996	137081	57	61	t2876	t2876	t2876	t2876
M7651	2781471	266628	127090	64	97	t3010	t3010	t3010	t3010
M8767	2735449	67425	13126	433	52	t3010	t3010	t3010	t3010
M8776	2770379	168598	43134	165	76	t3010	t3010	t3010	t3010
M8777	2712179	62452	10348	554	40	t3010	t3010	t3010	t3010
M8780	2743281	58932	11824	551	50	t3010	t3010	t3010	t3010
M10002	2738228	298535	163860	42	88	t304	t304	t304	t304
M10003	2759032	298681	196744	27	95	t304	t304	t304	t304
M10010	2816936	230382	161279	46	118	t304	t304	t304	t304
M7408	2777939	287395	74524	73	79	t304	t304	t304	t304
M7410	2747696	407464	117109	47	109	t304	t304	t304	t304
M7457	2777367	298560	183741	42	113	t304	t304	t304	t304
M7464	2745825	564975	170913	35	97	t304	t304	t304	t304
M7468	2772526	326463	102721	70	71	t304	t304	t304	t304
M7469	2736186	295041	141588	48	113	t304	none	t304	t304
M7473	2772992	491565	176138	50	92	t304	t304	t304	t304
M7474	2773756	652945	135920	53	77	t304	t304	t304	t304
M7477	2779897	445280	189396	41	86	t304	t304	t304	t304
M7480	2778148	426341	196669	38	77	t304	t304	t304	t304
M7554	2823713	298472	163549	53	72	t304	t304	t304	t304
M7583	2820671	427503	115039	55	76	t304	t304	t304	t304
M7584	2821636	254762	134700	59	82	t304	t304	t304	t304
M7587	2811529	163602	87919	97	65	t304	t304	t304	t304
M7589	2801858	226567	117122	59	84	t304	t304	t304	t304
M7593	2773548	399900	147278	41	89	t304	t304	t304	t304
M7617	2793418	294893	151745	41	100	t304	t304	t304	t304
M7639	2820823	329456	191860	62	99	t304	t304	t304	t304
M7655	2778647	295042	145055	39	113	t304	t304	t304	t304
M7663	2776257	491759	173653	41	93	t304	t304	t304	t304
M7666	2793136	261217	108285	51	76	t304	t304	t304	t304
M7669	2719703	486566	295041	33	97	t304	t304	t304	t304
M7675	2798707	426070	236696	41	112	t304	t304	t304	t304
M7679	2745714	307352	172434	35	95	t304	t304	t304	t304
M7680	2802397	429546	196702	46	87	t304	t304	t304	t304
M7706	2779063	491812	231339	42	104	t304	t304	t304	t304
M7707	2777469	298682	122167	52	83	t304	t304	t304	t304
M7712	2755915	290361	195296	48	95	t304	t304	t304	t304
M7719	2758553	290317	176230	45	94	t304	t304	t304	t304
M7720	2756407	314274	145055	42	111	t304	t304	t304	t304
M7722	2757335	255045	112757	61	74	t304	t304	t304	t304
M7725	2790643	230900	109088	65	44	t304	t304	t304	t304
M7727	2823808	439088	293389	45	88	t304	t304	t304	t304
M7740	2779520	608895	221199	36	120	t304	t304	t304	t304
M7744	2779428	491975	200625	36	126	t304	t304	t304	t304
M7747	2779791	529105	196669	35	124	t304	t304	t304	t304
M7748	2760564	299118	245765	35	124	t304	t304	t304	t304
M7750	2779406	529112	282320	35	91	t304	t304	t304	t304
M7766	2806019	608828	197030	79	78	t304	t304	t304	t304
M7769	2818615	298470	163598	62	87	t304	t304	t304	t304
M7789	2754026	340507	176230	53	68	t304	t304	t304	t304
M7790	2779401	560531	192146	34	73	t304	t304	t304	t304
M7797	2779509	298737	196669	34	89	t304	t304	t304	t304
M7811	2857849	419414	198141	44	71	t304	t304	t304	t304
M7838	2803403	134438	65421	132	36	t304	t304	t304	t304
M7843	2761462	469112	196669	41	102	t304	t304	t304	t304
M7859	2784061	418196	138194	43	1008	t304	t304	t304	t304
M7861	2821187	426273	144860	51	749	t304	t304	t304	t304
M7863	2856096	239421	163860	46	664	t304	t304	t304	t304
M7864	2756867	426332	196435	38	532	t304	t304	t304	t304
M7867	2778813	261826	159618	46	383	t304	t304	t304	t304
M7892	2820292	491850	195723	63	92	t304	t304	t304	t304
M7895	2779727	544926	196697	38	81	t304	t304	t304	t304
M7902	2739421	491816	261775	39	96	t304	t304	t304	t304
M7913	2816266	491341	226482	52	61	t304	t304	t304	t304
M7923	2796849	481410	196669	32	91	t304	t304	t304	t304
M7924	2756364	200459	82001	72	74	t304	t304	t304	t304
M7928	2779267	290808	164154	46	111	t304	t304	t304	t304
M7940	2787965	295126	163549	45	110	t304	t304	t304	t304
M7942	2862067	419316	198139	46	110	t304	t304	t304	t304
M7943	2777095	314000	255682	40	73	t304	t304	t304	t304
M7944	2823993	467433	224431	37	83	t304	t304	t304	t304
M7961	2795498	334142	135918	46	92	t304	t304	t304	t304
M7977	2749927	83707	21257	299	82	t304	t304	t304	t304
M7984	2779327	425115	196669	38	79	t304	t304	t304	t304
M7986	2777654	394409	192102	42	79	t304	t304	t304	t304
M8001	2785729	298613	144935	61	84	t304	t304	t304	t304
M8012	2777935	298428	196669	41	103	t304	t304	t304	t304
M8041	2777860	445969	202486	36	88	t304	t304	t304	t304
M8044	2778756	298562	196752	39	70	t304	t304	t304	t304
M8055	2816710	426188	283124	49	109	t304	t304	t304	t304
M8056	2817878	445846	255485	55	104	t304	t304	t304	t304
M8069	2780668	296777	133863	51	83	t304	t304	t304	t304
M8076	2758079	298607	134651	42	82	t304	t304	t304	t304
M8082	2772530	394921	144865	56	54	t304	t304	t304	t304
M8083	2779615	297907	163549	50	81	t304	t304	t304	t304
M8085	2775311	440592	222234	48	69	t304	t304	t304	t304
M8115	2673180	295047	173184	38	105	t304	t304	t304	t304
M8123	2775729	329644	136038	51	90	t304	t304	t304	t304
M8126	2777041	329327	80516	73	61	t304	t304	t304	t304
M8130	2715664	129935	19250	291	44	t304	t304	t304	t304
M8132	2756472	231870	80554	73	66	t304	t304	t304	t304
M8139	2773543	394610	133881	57	96	t304	t304	t304	t304
M8140	2780398	435298	180862	40	132	t304	t304	t304	t304
M8142	2778182	231411	102322	63	73	t304	t304	t304	t304
M8144	2746662	500880	176218	41	105	t304	t304	t304	t304
M8145	2776165	83188	34992	198	46	t304	t304	t304	t304
M8146	2772563	298232	66020	97	49	t304	t304	t304	t304
M8148	2777529	237174	71742	84	55	t304	t304	t304	t304
M8149	2772447	209298	76568	83	43	t304	t304	t304	t304
M8177	2735593	306826	150354	47	84	t304	t304	t304	t304
M8185	2783873	291135	119833	53	91	t304	t304	t304	t304
M8187	2737310	383036	157541	40	97	t304	none	t304	t304
M8203	2784826	328253	176230	41	91	t304	t304	t304	t304
M8204	2804281	261927	163549	52	87	t304	t304	t304	t304
M8215	2671975	442130	173031	45	113	t304	t304	t304	t304
M8216	2776437	296869	163549	45	89	t304	t304	t304	t304
M8217	2672982	295049	196670	41	94	t304	t304	t304	t304
M8220	2764980	294479	135919	47	88	t304	t304	t304	t304
M8221	2754723	298589	195296	49	91	t304	t304	t304	t304
M8237	2813964	295182	171599	66	93	t304	t304	t304	t304
M8243	2819111	261919	155694	57	100	t304	none	t304	t304
M8245	2823225	298550	163693	52	86	t304	t304	t304	t304
M8246	2759032	491872	261911	33	91	t304	t304	t304	t304
M8249	2785447	650802	197845	37	87	t304	t304	t304	t304
M8265	2754991	230899	119864	58	94	t304	t304	t304	t304
M8311	2758623	480351	196579	41	105	t304	t304	t304	t304
M8313	2787273	298407	146935	51	86	t304	t304	t304	t304
M8328	2735280	218763	104712	61	73	t304	t304	t304	t304
M8329	2777686	299156	120215	50	89	t304	t304	t304	t304
M8336	2736420	218840	137706	61	90	t304	t304	t304	t304
M8337	2855861	176646	80387	104	89	t304	t304	t304	t304
M8349	2856022	298471	104872	92	98	t304	t304	t304	t304
M8351	2820065	432525	224199	55	94	t304	t304	t304	t304
M8352	2814970	125679	53279	131	68	t304	t304	t304	t304
M8358	2755547	254677	106963	60	77	t304	t304	t304	t304
M8359	2856767	189521	55445	117	76	t304	t304	t304	t304
M8362	2778284	198058	102315	59	102	t304	t304	t304	t304
M8378	2766299	326820	145055	48	95	t304	none	t304	t304
M8394	2856936	294612	119241	76	105	t304	t304	t304	t304
M8411	2769475	165614	48685	109	48	t304	t304	t304	t304
M8413	2763052	228797	101026	67	73	t304	t304	t304	t304
M8423	2809203	329275	202382	48	297	t304	t304	t304	t304
M8424	2781261	491520	177421	39	449	t304	t304	t304	t304
M8425	2775365	218792	88383	95	60	t304	t304	t304	t304
M8426	2807401	491682	283123	34	305	t304	t304	t304	t304
M8435	2776652	298649	174651	57	86	t304	t304	t304	t304
M8436	2778236	438715	170272	46	97	t304	none	t304	t304
M8438	2825776	329497	200594	47	89	t304	t304	t304	t304
M8441	2778533	261686	133881	49	75	t304	t304	t304	t304
M8451	2777139	298444	196664	34	85	t304	t304	t304	t304
M8452	2777376	491920	192136	36	107	t304	t304	t304	t304
M8453	2815789	386723	135891	48	76	t304	t304	t304	t304
M8456	2776761	295219	133881	46	95	t304	t304	t304	t304
M8465	2777932	419043	281120	41	98	t304	t304	t304	t304
M8471	2774288	294891	129222	48	92	t304	t304	t304	t304
M8478	2797412	451563	179689	54	98	t304	t304	t304	t304
M8479	2798888	425628	191903	61	77	t304	none	t304	t304
M8486	2772289	296441	153836	41	99	t304	none	t304	t304
M8494	2817738	502546	171046	49	83	t304	t304	t304	t304
M8503	2757827	290911	145054	45	69	t304	t304	t304	t304
M8523	2774363	226585	71047	92	81	t304	t304	t304	t304
M8531	2756482	262426	80820	76	101	t304	t304	t304	t304
M8538	2813178	165619	60870	121	60	t304	t304	t304	t304
M8547	2817784	298401	163657	60	90	t304	t304	t304	t304
M8553	2817381	226688	107649	78	86	t304	t304	t304	t304
M8575	2779722	296226	124734	48	80	t304	t304	t304	t304
M8590	2818750	331246	163655	58	94	t304	t304	t304	t304
M8596	2777361	294710	124059	46	92	t304	t304	t304	t304
M8598	2776597	237047	135918	44	87	t304	t304	t304	t304
M8603	2747496	565095	134425	51	85	t304	t304	t304	t304
M8624	2817800	298613	163570	62	92	t304	t304	t304	t304
M8625	2777630	396513	146273	50	95	t304	t304	t304	t304
M8626	2779415	511403	112370	57	87	t304	t304	t304	t304
M8647	2677669	298409	108219	51	95	t304	t304	t304	t304
M8677	2755783	297532	155348	48	95	t304	t304	t304	t304
M8686	2774083	309092	83493	75	84	t304	t304	t304	t304
M8696	2826698	328155	176230	42	95	t304	t304	t304	t304
M8697	2825092	332488	163756	43	81	t304	t304	t304	t304
M8710	2773368	163522	71639	93	85	t304	t304	t304	t304
M8711	2792453	220622	102898	63	82	t304	t304	t304	t304
M8713	2791711	294936	120237	41	76	t304	t304	t304	t304
M8714	2791772	255195	89107	89	72	t304	t304	t304	t304
M8726	2775350	230783	106322	58	72	t304	t304	t304	t304
M8757	2775285	199794	94025	80	79	t304	t304	t304	t304
M8782	2807768	159367	38119	160	88	t304	t304	t304	t304
M8784	2735353	311236	135918	53	110	t304	t304	t304	t304
M8795	2706340	146165	73105	104	85	t304	t304	t304	t304
M8801	2758137	294965	163645	39	98	t304	t304	t304	t304
M8803	2778306	333394	108220	71	126	t304	t304	t304	t304
M8808	2756181	233002	120222	52	84	t304	t304	t304	t304
M8815	2776165	298289	95579	72	85	t304	none	t304	t304
M8820	2717259	298803	163598	45	91	t304	t304	t304	t304
M8829	2778858	543524	425835	29	110	t304	t304	t304	t304
M8839	2777767	298682	120256	42	71	t304	t304	t304	t304
M8860	2780933	395120	219071	38	98	t304	t304	t304	t304
M8868	2735868	298416	157599	43	80	t304	t304	t304	t304
M8872	2775706	491318	176036	38	90	t304	t304	t304	t304
M8900	2772013	298675	135247	53	98	t304	t304	t304	t304
M8909	2734870	326740	134312	41	91	t304	t304	t304	t304
M8912	2752109	226757	82982	74	48	t304	t304	t304	t304
M8914	2734756	298423	146627	51	94	t304	t304	t304	t304
M8928	2776282	254913	108114	68	105	t304	t304	t304	t304
M8935	2781155	296983	108142	54	83	t304	t304	t304	t304
M8945	2819493	341125	139854	60	89	t304	t304	t304	t304
M8946	2779328	298769	145099	46	95	t304	t304	t304	t304
M8947	2778829	491831	202438	38	65	t304	t304	t304	t304
M8955	2748230	73921	16154	360	79	t304	t304	t304	t304
M8960	2759215	145708	25567	246	97	t304	none	t304	t304
M8962	2810013	176678	47927	143	104	t304	t304	t304	t304
M8972	2754153	345043	146238	49	75	t304	t304	t304	t304
M8976	2819257	298561	76162	79	61	t304	t304	t304	t304
M8977	2819080	250981	110425	62	63	t304	t304	t304	t304
M8978	2821016	271874	135918	47	77	t304	t304	t304	t304
M8981	2778251	298265	196669	37	66	t304	t304	t304	t304
M8989	2820869	424605	172891	35	69	t304	t304	t304	t304
M8993	2778961	394409	141598	46	104	t304	none	t304	t304
M8997	2773796	298470	192091	55	71	t304	t304	t304	t304
M9011	2733505	283120	116991	57	74	t304	t304	t304	t304
M9013	2742821	310814	101377	75	80	t304	t304	t304	t304
M9024	2779132	395701	120226	59	89	t304	t304	t304	t304
M9025	2758931	298470	148389	43	95	t304	t304	t304	t304
M9043	2779187	410441	140771	55	56	t304	t304	t304	t304
M9045	2821831	298313	108285	65	68	t304	t304	t304	t304
M9046	2816503	134777	50390	116	59	t304	t304	t304	t304
M9048	2778350	281457	112047	51	86	t304	t304	t304	t304
M9052	2819564	294658	144350	49	72	t304	t304	t304	t304
M9056	2776907	491870	133982	43	96	t304	t304	t304	t304
M9060	2819240	534510	216707	43	87	t304	t304	t304	t304
M9064	2819110	491766	206460	51	110	t304	t304	t304	t304
M9076	2779015	491595	163599	39	78	t304	t304	t304	t304
M9077	2817944	439066	112658	71	81	t304	t304	t304	t304
M9097	2664237	107760	50745	102	58	t304	t304	t304	t304
M9113	2776414	298360	107786	76	89	t304	t304	t304	t304
M9115	2811421	296992	141598	68	99	t304	t304	t304	t304
M9116	2782329	299153	134695	44	108	t304	t304	t304	t304
M9117	2760895	491848	133881	49	101	t304	t304	t304	t304
M9139	2789754	426799	221532	27	81	t304	t304	t304	t304
M9140	2789608	491459	120627	44	89	t304	t304	t304	t304
M9142	2775055	491768	181922	45	109	t304	t304	t304	t304
M9152	2782308	339615	261918	35	104	t304	t304	t304	t304
M9154	2778735	491684	202487	36	103	t304	t304	t304	t304
M9161	2734496	329445	135860	50	99	t304	none	t304	t304
M9164	2771500	148642	51047	116	56	t304	t304	t304	t304
M8491	2788207	708909	209101	42	102	t304	t304	t304	t304
M8704	2813538	287125	112261	75	73	t304	t304	t304	t304
M7753	2762367	269719	120348	41	81	t304	t304	t304	t304
M8150	2800281	257270	64863	101	49	t1594	t1594	t1594	t1594
M7495	2823039	438607	120222	49	103	t304	t304	t304	t304
M7696	2838076	261920	133645	55	74	t304	t304	t304	t304
M8162	2880911	122467	20255	326	31	t3060	t3060	t3060	t3060
M8224	2912308	536080	216201	57	66	t3060	t3060	t3060	t3060
M8238	2912001	298022	145195	60	86	t3060	t3060	t3060	t3060
M7449	2815903	319372	146868	60	100	t309	none	t309	t309
M7515	2780722	282473	124831	80	271	t309	t309	t309	t309
M7576	2779855	328552	129290	77	109	t309	t309	t309	t309
M7638	2816217	319370	158468	57	93	t309	t309	t309	t309
M7643	2816164	391900	147499	58	94	t309	t309	t309	t309
M7735	2851398	189513	101393	103	121	t309	t309	t309	t309
M7812	2848578	188015	101038	100	88	t309	t13828	t309	t309
M7889	2815729	319370	129298	69	959	t309	t309	t309	none
M7898	2819162	319371	158347	63	109	t309	t309	t309	t309
M7990	2779599	252516	109478	88	80	t309	t309	t309	t309
M8458	2815687	188014	88352	100	96	t309	none	t309	t309
M8505	2776739	168753	79933	124	118	t309	t309	t309	t309
M8796	2804833	127030	36678	204	80	t309	t309	t309	t309
M8797	2760730	80885	24957	291	74	t309	none	t309	t309
M9169	2751976	325985	131847	49	150	t309	t309	t309	t309
M7868	2782109	258517	106141	77	1003	t309	t309	t309	none
M8684	2758185	252459	107123	57	84	t3092	t3092	t3092	t3092
M7500	2764146	292087	73000	99	68	t310	t310	t310	t310
M7569	2767771	310236	148461	59	89	t310	t310	t310	t310
M8074	2795178	311799	83647	64	97	t310	none	t310	t310
M7752	2756439	513563	278320	37	91	t311	t311	t311	t311
M8483	2822988	461068	326211	51	95	t311	t311	t311	t311
M8908	2696347	266099	105437	73	88	t311	none	t311	t311
M7718	2765203	432522	148594	70	86	t314	t314	t314	t314
M7728	2764678	432666	120299	72	80	t314	t314	t314	t314
M7732	2764360	432666	121636	71	98	t314	t314	t314	t314
M7738	2764498	230296	121636	76	167	t314	t314	t314	t314
M8080	2769096	286018	98597	83	112	t314	t314	t314	t314
M9147	2736327	432651	114566	76	119	t314	t314	t314	t314
M8006	2787241	369443	153715	67	61	t314	t314	t314	t314
M8319	2818582	566743	190698	52	71	t315	t315	t315	t315
M8525	2797034	253253	115844	69	90	t315	none	t315	t315
M8588	2798367	449904	180374	65	91	t315	t315	t315	t315
M9008	2769978	567742	200173	41	83	t315	t315	t315	t315
M9063	2796157	313063	104810	68	76	t315	t315	t315	t315
M7757	2813605	283708	102699	96	79	t316	t316	t316	t316
M8163	2740546	118690	46091	158	39	t316	t316	t316	t316
M8305	2749564	315776	109089	63	92	t316	t543	t543	t543
M8500	2750543	303744	136334	64	97	t316	t316	t316	t316
M8787	2693715	150855	41856	142	61	t316	t316	t316	t316
M8788	2767693	275369	45514	117	79	t316	none	t1198	t1198
M7945	2836213	369006	181368	49	90	t3169	t3169	t3169	t3169
M7997	2834589	247393	131492	70	87	t3169	t3169	t3169	t3169
M7506	2732984	302930	133205	51	175	t318	t318	t318	t318
M9111	2781820	329518	133881	56	78	t304	t304	t304	t304
M7989	2846033	319812	151963	38	89	t321	t321	t321	t321
M8501	2812658	524119	224706	42	77	t321	t321	t321	t321
M9017	2842962	214635	103923	64	70	t321	t321	t321	t321
M9018	2838593	198729	79405	77	77	t321	t321	t321	t321
M8335	2829685	224912	100198	66	88	t321	t321	t321	t321
M8060	2718239	403525	100451	55	74	t324	none	t324	t324
M9122	2723452	443408	232780	44	110	t324	none	t324	t324
M10001	2777686	866810	311179	38	85	t3240	t3240	t3240	t3240
M7909	2782451	298197	113919	75	62	t325	t325	t325	t325
M8129	2824131	305832	159356	47	82	t325	t325	t325	t325
M8640	2777287	338521	147992	48	98	t325	t325	t325	t325
M10004	2761283	252154	143149	47	95	t328	none	t084	none
M7646	2773725	559223	298635	40	94	t334	t334	t334	t334
M7912	2774130	311267	202140	51	52	t334	t334	t334	t334
M8395	2856020	368130	141301	92	78	t3364	t3364	t3364	t3364
M8817	2850083	191894	51661	141	66	t3364	t3364	t3364	t3364
M7704	2749504	488792	121312	53	64	t3380	t3380	t3380	t3380
M9114	2748520	323510	90364	69	96	t3380	t3380	t3380	t3380
M8921	2784560	82999	32988	243	63	t3388	t3388	t3388	t3388
M8236	2755877	337425	100646	111	94	t3422	none	t3422	t3422
M7434	2774814	345627	142857	64	107	t345	none	t345	t345
M7900	2771680	512948	169422	54	105	t345	t345	t345	t345
M8201	2856938	244642	110658	70	78	t345	t345	t345	t345
M8275	2854725	273981	92200	93	76	t345	t345	t345	t345
M8392	2797109	305817	146646	62	89	t345	t345	t345	t345
M8565	2807876	237557	108131	87	85	t345	t345	t345	t345
M8716	2813257	244575	74529	99	85	t345	t345	t345	t345
M8762	2789920	327646	98644	79	82	t345	t345	t345	t345
M8763	2782215	125879	38417	154	59	t345	t345	t345	t345
M8312	2794064	228554	91173	81	83	t346	t346	t346	t346
M8382	2792033	193793	84404	75	89	t346	t346	t346	t346
M7487	2766899	279502	102455	66	82	t3523	t3523	t3523	t3523
M7779	2766506	279969	117784	64	88	t3523	t3523	t3523	t3523
M8791	2699505	133532	38252	145	74	t3523	t3523	t3523	t3523
M7953	2801258	286012	127476	79	110	t355	none	t355	t355
M8118	2783272	382739	158075	50	97	t355	t355	t355	t355
M8386	2731207	372258	127420	62	105	t355	t355	t355	t355
M8683	2775021	131262	48084	137	74	t355	t355	t355	t355
M8701	2779870	282930	102954	68	101	t355	none	t355	t355
M8705	2814135	179848	84005	98	81	t355	t355	t355	t355
M7432	2702585	343111	146746	50	117	t359	t359	t359	t359
M7514	2785211	252043	113894	71	204	t359	t359	t359	t359
M7609	2752513	664776	151387	42	80	t359	t359	t359	t359
M7796	2796879	471333	185321	39	108	t359	t359	t359	t359
M8052	2765043	385124	90334	74	75	t359	t359	t359	t359
M8389	2748546	430775	110012	55	83	t359	none	t359	t359
M8476	2747560	430702	147655	40	97	t359	t359	t359	t359
M8646	2751862	259484	94545	68	89	t359	t359	t359	t359
M8652	2753004	273115	111682	57	107	t359	t359	t359	t359
M8692	2757685	244149	127694	59	91	t359	t359	t359	t359
M9065	2748352	384218	147468	37	92	t359	t359	t359	t359
M9153	2755076	393325	110012	49	79	t359	t359	t359	t359
M7441	2756121	496914	148013	40	100	t359	none	t359	t359
M8042	2777397	252682	127510	62	80	t3590	t3590	t3590	t3590
M8859	2776902	321563	108969	71	74	t3595	t3595	t3595	t3595
M8198	2766250	492792	379970	45	130	t362	t362	t362	t362
M7754	2813686	290105	125677	57	64	t363	t363	t363	t363
M7855	2817854	290104	89773	66	75	t363	t363	t363	t363
M7866	2814308	290038	130964	54	488	t363	t363	t363	t363
M7872	2829916	272242	89173	73	546	t363	t363	t363	t363
M8112	2814527	271016	100695	65	72	t363	t363	t363	t363
M8264	2818061	279110	170306	58	101	t363	t363	t363	t363
M8599	2768658	290183	137457	54	134	t363	t363	t363	t363
M8832	2815271	284589	122903	70	98	t3668	t3668	t3668	t3668
M7390	2868561	343762	235634	44	102	t3673	t688	t3673	t3673
M7415	2869419	384268	171401	47	104	t3673	none	t3673	t3673
M8323	2759657	400807	227061	38	94	t373	t373	t373	t373
M7952	2819343	326134	204757	62	104	t3778	t3778	t3778	t3778
M7976	2807961	117293	38354	192	84	t3778	t3778	t3778	t3778
M7974	2738480	76015	15856	342	79	t3812	t3812	t3812	t3812
M8208	2773417	371660	101409	52	95	t3812	t3812	t3812	t3812
M7488	2697756	532092	267510	37	89	t3841	t3841	t3841	t3841
M7661	2739554	458848	250009	46	97	t3841	none	t3841	t3841
M7936	2747959	456874	267066	38	105	t3841	t3841	t3841	t3841
M7970	2801628	72769	15629	444	80	t3841	t3841	t3841	t3841
M7994	2840104	621641	167998	41	55	t3841	t3841	t3841	t3841
M8019	2788349	655048	229674	31	79	t3841	none	t3841	t3841
M8028	2808819	319001	259254	38	80	t3841	t3841	t3841	t3841
M8058	2789362	392655	219553	40	99	t3841	t3841	t3841	t3841
M8128	2788522	320829	146858	51	83	t3841	t3841	t3841	t3841
M8164	2772595	166922	33658	198	38	t3841	t3841	t3841	t3841
M8210	2781716	563249	248585	35	89	t3841	t3841	t3841	t3841
M8322	2789140	654820	262131	33	95	t3841	t3841	t3841	t3841
M8510	2788238	307994	159020	47	111	t3841	none	t3841	t3841
M8570	2794733	427736	214897	52	137	t3841	t3841	t3841	t3841
M8576	2787829	282496	106750	71	91	t3841	none	t3841	t3841
M8629	2789173	319180	150180	51	96	t3841	t3841	t3841	t3841
M9127	2748507	320143	154985	47	76	t3841	t3841	t3841	t3841
M7567	2807058	384241	175174	54	81	t386	t386	t386	t386
M7575	2807088	206253	98580	61	79	t386	t386	t386	t386
M7586	2810120	354628	116017	51	88	t386	t386	t386	t386
M7932	2810699	472401	149078	38	102	t386	t386	t386	t386
M8016	2799442	188961	55930	112	40	t386	t386	t386	t386
M8106	2802976	400424	146694	42	85	t386	t386	t386	t386
M8108	2808168	559728	146769	37	105	t386	t386	t386	t386
M8173	2808862	351683	123315	51	77	t386	t386	t386	t386
M8268	2808101	618664	146800	39	82	t386	t386	t386	t386
M8269	2806012	198429	126048	57	64	t386	t386	t386	t386
M8270	2808049	522633	146773	35	76	t386	t386	t386	t386
M8284	2807620	559728	146694	48	100	t386	t386	t386	t386
M8285	2807883	493841	134729	47	107	t386	t386	t386	t386
M8286	2806521	270341	134112	53	76	t386	t386	t386	t386
M8287	2807275	497810	152075	40	79	t386	t386	t386	t386
M8302	2807307	308332	129885	46	95	t386	t386	t386	t386
M8326	2808526	270362	143134	43	82	t386	t386	t386	t386
M8333	2805763	328968	95891	78	82	t386	t386	t386	t386
M8348	2808366	329870	146694	49	105	t386	t386	t386	t386
M8350	2808419	559728	133042	43	104	t386	t386	t386	t386
M8375	2807353	270341	108295	63	91	t386	t386	t386	t386
M8464	2807879	559728	129891	52	110	t386	t386	t386	t386
M8548	2807366	491402	116034	62	98	t386	t386	t386	t386
M8582	2806991	314531	146694	50	97	t386	t386	t386	t386
M8587	2806406	270341	103804	62	91	t386	t386	t386	t386
M8595	2807194	238049	146694	53	79	t386	t386	t386	t386
M8617	2807659	392296	116017	58	106	t386	t386	t386	t386
M8620	2806923	227474	113610	73	90	t386	t386	t386	t386
M8667	2810768	316934	116017	57	82	t386	t386	t386	t386
M8874	2805803	702934	149078	35	96	t386	t386	t386	t386
M8876	2804445	178277	92243	66	66	t386	t386	t386	t386
M8971	2807427	703029	151417	44	58	t386	t386	t386	t386
M8986	2808483	606993	224819	37	87	t386	t386	t386	t386
M9118	2807592	302683	116017	53	161	t386	t386	t386	t386
M9170	2804713	270325	110735	66	71	t386	t386	t386	t386
M8202	2731397	599953	189833	39	84	t394	t394	t394	t394
M9039	2728953	543426	283984	45	78	t394	t394	t394	t394
M7830	2728271	362095	183134	50	109	t3952	t3952	t3952	t3952
M7676	2817455	864338	162907	45	84	t400	t400	t400	t400
M8513	2734142	266869	87200	79	76	t4000	t4000	t4000	t4000
M8291	2774165	315068	148727	57	95	t4019	t4019	t4019	t4019
M7502	2854186	295493	159075	54	82	t4103	t4701	t4103	t4103
M7479	2874771	411978	107051	100	108	t4214	t4214	t4214	t4214
M7724	2809219	309619	143077	44	61	t4354	t4354	t4354	t4354
M10021	2738725	345509	148786	58	102	t437	t437	t437	t437
M7496	2810992	248762	111753	80	114	t437	t437	t437	t437
M7595	2747432	349813	127425	67	107	t437	t437	t437	t437
M7657	2814187	252682	101401	85	50	t437	t437	t437	t437
M7777	2745700	279958	108898	68	90	t437	t437	t437	t437
M7778	2741083	208468	72696	97	44	t437	t437	t437	t437
M7804	2819044	252681	126247	74	86	t437	t437	t437	t437
M7808	2819200	252898	101586	85	79	t437	t437	t437	t437
M7810	2776692	249976	127418	68	93	t437	t437	t437	t437
M7914	2755059	280005	120090	75	55	t437	t437	t437	t437
M8008	2818766	252683	102404	70	69	t437	t437	t437	t437
M8009	2811712	250798	102727	100	88	t437	t437	t437	t437
M8038	2799778	325721	94638	71	77	t437	t437	t437	t437
M8039	2801848	279938	96871	75	80	t437	t437	t437	t437
M8178	2808621	153665	60488	99	61	t437	t437	t437	t437
M8179	2811620	252682	102483	86	80	t437	t437	t437	t437
M8228	2736176	346943	126396	70	77	t437	t437	t437	t437
M8474	2794879	252682	126304	77	73	t437	t437	t437	t437
M8492	2744389	349799	143862	56	81	t437	t437	t437	t437
M8514	2736644	248816	120013	73	90	t437	t437	t437	t437
M8518	2733392	235142	65598	100	63	t437	t437	t437	t437
M8522	2715810	346942	120015	66	106	t437	t437	t437	t437
M8679	2807487	235095	78963	98	96	t437	t437	t437	t437
M8706	2740338	248820	124109	65	74	t437	t437	t437	t437
M8736	2788854	188534	95523	88	64	t437	t437	t437	t437
M8863	2801405	253606	108769	79	82	t437	t437	t437	t437
M8930	2757920	249131	102483	74	99	t437	t437	t437	t437
M8931	2741948	224213	67615	80	91	t437	t437	t437	t437
M8932	2756587	230382	79630	84	93	t437	t437	t437	t437
M9023	2756129	308334	120093	79	71	t437	t437	t437	t437
M9037	2807608	157061	64113	117	65	t437	t437	t437	t437
M7483	2790958	494576	127381	65	71	t441	t441	t441	t441
M8484	2779004	255342	107621	79	83	t441	t441	t441	t441
M7616	2739864	377635	190996	51	92	t442	t442	t442	t442
M7642	2741044	377632	294109	46	96	t442	t442	t442	t442
M7660	2734193	147758	58403	111	55	t442	t442	t442	t442
M7678	2740507	450073	264820	44	85	t442	t442	t442	t442
M8205	2743572	319682	174527	56	75	t442	t442	t442	t442
M8254	2801944	263892	124580	66	84	t442	t442	t442	t442
M8837	2847959	326406	177648	48	66	t450	t450	t450	t450
M7476	2795717	440035	140125	61	88	t4549	t4549	t4549	t4549
M7662	2800834	291466	101030	73	86	t4549	t4549	t4549	t4549
M7691	2827351	249471	103598	79	68	t4549	t4549	t4549	t4549
M7794	2789144	390848	124863	66	65	t4549	t4549	t4549	t4549
M7840	2802452	474398	101329	65	89	t4549	t4549	t4549	t4549
M7844	2805446	237335	100292	79	100	t4549	t4549	t4549	t4549
M7856	2808525	291466	109801	75	74	t4549	t4549	t4549	t4549
M7921	2844978	399814	101325	74	92	t4549	t4549	t4549	t4549
M7922	2791855	276727	90736	82	78	t4549	t4549	t4549	t4549
M7933	2805173	281857	128536	72	133	t4549	t4549	t4549	t4549
M7959	2837088	311771	105304	69	73	t4549	t4549	t4549	t4549
M8029	2805899	312944	128732	73	75	t4549	t4549	t4549	t4549
M8063	2803736	312880	100293	79	104	t4549	none	t4549	t4549
M8104	2838841	399728	128841	76	91	t4549	t4549	t4549	t4549
M8105	2835322	365929	93425	73	76	t4549	t4549	t4549	t4549
M8136	2801723	292973	89491	88	82	t4549	t4549	t4549	t4549
M8170	2835344	212071	60630	114	74	t4549	t4549	t4549	t4549
M8229	2805067	291486	100293	80	69	t4549	t4549	t4549	t4549
M8266	2830553	379855	120570	72	102	t4549	t4549	t4549	t4549
M8379	2801438	281817	100177	97	80	t4549	t4549	t4549	t4549
M8380	2798909	211897	93426	84	82	t4549	t4549	t4549	t4549
M8440	2808002	281725	100293	88	90	t4549	t4549	t4549	t4549
M8495	2804268	291557	109837	66	81	t4549	t4549	t4549	t4549
M8612	2899454	291572	60505	100	81	t4549	t4549	t4549	t4549
M8730	2800850	144452	45731	150	58	t4549	t4549	t4549	t4549
M8779	2751696	67361	14297	447	41	t4549	t4549	t4549	t4549
M8916	2797096	194388	87268	102	79	t4549	t4549	t4549	t4549
M8944	2841261	249480	100293	91	88	t4549	t4549	t4549	t4549
M9019	2817306	217747	117291	91	88	t4549	t4549	t4549	t4549
M9021	2819168	317746	109441	72	84	t4549	t4549	t4549	t4549
M9051	2818057	429013	123328	70	79	t4549	t4549	t4549	t4549
M9108	2810031	281856	105298	87	66	t4549	t4549	t4549	t4549
M9109	2820221	291205	85836	83	82	t4549	t4549	t4549	t4549
M7960	2773796	325916	121732	74	114	t4565	t4565	t4565	t4565
M8481	2752918	276040	127032	67	89	t4565	t4565	t4565	t4565
M8444	2815062	188013	90853	101	100	t4573	t4573	t4573	t4573
M8463	2817573	329714	90832	89	85	t4573	t4573	t4573	t4573
M7475	2792904	252945	97349	104	94	t4584	t4584	t4584	t4584
M8062	2802048	488826	151522	44	107	t4652	none	t4652	t4652
M8212	2800971	455563	140553	38	75	t4652	t3423	t4652	t4652
M8344	2803582	404484	196626	43	92	t4652	none	t4652	t4652
M9075	2721418	714944	206314	40	73	t4652	t3423	t4652	t4652
M8542	2766360	155706	52638	148	79	t4690	t4690	t4690	t4690
M7954	2820224	513008	208156	38	101	t504	t504	t504	t504
M8213	2818479	331810	196649	49	82	t504	t504	t504	t504
M7697	2784754	312492	159087	57	85	t5041	none	t5041	t5041
M8785	2760273	333282	110868	64	102	t509	t509	t509	t509
M7649	2801721	426161	295042	30	99	t5133	t5133	t5133	t5133
M7775	2783541	335766	222922	43	93	t5147	t5147	t5147	t5147
M7776	2833264	284235	222762	49	100	t5147	t5147	t5147	t5147
M8327	2739228	240157	129876	57	72	t5147	t786	t5147	t5147
M8635	2739826	335604	215822	42	92	t5147	none	t5147	t5147
M8768	2696997	61098	15334	414	54	t5147	t5147	t5147	t5147
M8995	2781913	300145	230529	39	81	t5147	t5147	t5147	t5147
M7764	2836378	338273	102689	85	118	t519	t519	t519	t519
M8314	2736635	311299	114996	70	88	t5209	t5209	t5209	t5209
M9102	2734109	252837	68326	101	71	t5209	t5209	t5209	t5209
M8304	2801553	351692	110013	53	99	t521	none	t521	t521
M8739	2762508	252436	154218	58	71	t521	t267	t521	t521
M8831	2763623	433339	150039	45	61	t521	t267	t267	t521
M7837	2752026	178135	92881	87	96	t525	t525	t525	t525
M8520	2743287	149799	44439	114	76	t525	t525	t525	t525
M8745	2815738	322169	150608	91	88	t5335	t5335	t5335	t5335
M8754	2814557	195632	58068	119	81	t5335	t5335	t5335	t5335
M8014	2721453	488630	169745	43	95	t535	t535	t535	t535
M8271	2799064	573907	159031	48	113	t535	t535	t535	t535
M8182	2772632	230019	107938	60	76	t537	t537	t537	t537
M7834	2766998	341783	179238	37	100	t5388	t5388	t5388	t5388
M8168	2774464	338138	106091	60	91	t5388	t5388	t5388	t5388
M8218	2775954	286476	116033	47	86	t5388	t5388	t5388	t5388
M8113	2745566	598334	174509	48	110	t539	t539	t539	t539
M7783	2738722	252617	114453	64	73	t5414	t5414	t5414	t5414
M8676	2842803	243831	52144	105	91	t5414	t5414	t5414	t5414
M8957	2732634	133212	30348	233	105	t5414	t5414	t5414	t5414
M7641	2766470	320746	177416	49	79	t548	t548	t548	t548
M8122	2764036	277793	159037	66	66	t548	t548	t548	t548
M8688	2765449	243728	108436	79	89	t548	t548	t548	t548
M7731	2790426	365423	253440	54	90	t5502	t5502	t5502	t5502
M7734	2792003	448702	286253	53	93	t5502	t5502	t5502	t5502
M8654	2734524	363899	111090	55	93	t5562	t5562	t5562	t5562
M7784	2759455	290477	134883	51	86	t5593	t5593	t5593	t5593
M8643	2791322	491848	140767	78	95	t5593	t5593	t5593	t5593
M8760	2848441	179683	74455	112	89	t5593	t5593	t5593	t5593
M8775	2827325	87773	21560	302	65	t5593	t5593	t5593	t5593
M8794	2809826	137972	46520	149	73	t5593	t5593	t5593	t5593
M9015	2820393	332101	173949	42	82	t5593	t5593	t5593	t5593
M9047	2778719	294745	196688	46	61	t5593	t5593	t5593	t5593
M9050	2780172	326530	163860	39	82	t5593	t5593	t5593	t5593
M8537	2812649	280307	69225	91	88	t5634	t5634	t5634	t5634
M8924	2813981	272400	108604	84	85	t5634	t5634	t5634	t5634
M7443	2810113	403824	212250	52	89	t5637	t5637	t5637	t5637
M8340	2809384	267751	134763	63	107	t5637	t5637	t5637	t5637
M7985	2751143	1282056	474221	40	80	t583	t583	t583	t583
M8469	2752579	770398	420556	44	105	t583	t583	t583	t583
M7489	2811255	607039	193943	35	93	t591	t591	t591	t591
M7896	2816082	629839	272705	42	90	t596	t596	t596	t596
M7901	2815848	535084	304378	50	79	t596	t596	t596	t596
M8196	2818573	629865	208510	45	106	t596	t596	t596	t596
M8445	2794914	765962	345781	48	98	t596	t596	t596	t596
M8499	2816999	629861	201861	53	94	t596	t596	t596	t596
M9001	2817436	805002	345528	43	91	t596	t596	t596	t596
M7531	2860793	629529	221428	54	92	t6172	t6172	t6172	t6172
M7551	2871550	864309	201704	63	100	t6172	t6172	t6172	t6172
M7785	2860036	431333	113229	69	82	t6172	t6172	t6172	t6172
M8281	2901132	322926	183205	68	83	t6172	t6172	t6172	t6172
M8381	2901526	356256	143637	72	82	t6172	t6172	t6172	t6172
M8888	2932139	316421	201830	63	95	t6172	t6172	t6172	t6172
M7444	2809261	409953	117503	66	77	t620	t620	t620	t620
M7563	2809936	547010	512431	41	89	t620	t620	t620	t620
M8864	2777463	311592	166733	63	87	t6356	t6356	t6356	t6356
M8120	2762919	261629	117149	73	58	t640	t640	t640	t640
M7948	2856528	508185	134138	59	81	t645	t645	t645	t645
M8050	2855142	387273	120872	70	93	t645	t645	t645	t645
M8147	2852496	280799	80033	109	51	t645	t645	t645	t645
M8174	2819407	508180	114578	68	87	t645	t645	t645	t645
M8251	2856797	508185	133872	69	79	t645	t645	t645	t645
M8861	2818759	429118	118722	72	68	t645	t645	t645	t645
M7413	2815956	192633	99856	77	97	t657	t657	t657	t657
M7428	2828648	208491	94213	89	91	t657	t657	t657	t657
M7508	2759029	282605	178329	63	236	t657	t657	t657	t657
M7509	2758958	279492	110319	58	215	t657	t657	t657	t657
M7519	2816916	424066	175101	59	252	t657	t657	t657	t657
M7549	2787135	388085	217335	52	82	t657	t657	t657	t657
M7608	2855311	225412	119781	114	123	t657	t657	t657	t657
M7654	2810652	288657	160998	53	104	t657	t657	t657	t657
M7791	2788550	305425	178420	47	78	t657	t657	t657	t657
M7802	2750570	267104	146710	51	94	t657	t657	t657	t657
M7817	2810847	388095	134470	56	80	t657	t657	t657	t657
M7826	2788731	294647	161997	49	98	t657	t657	t657	t657
M7965	2800610	78020	20649	350	79	t657	t657	t657	t657
M8098	2830816	255939	111599	66	76	t657	t657	t657	t657
M8124	2753723	286915	104337	80	74	t657	t657	t657	t657
M8153	2811921	393302	81701	89	58	t657	t657	t657	t657
M8232	2862625	225418	129011	79	101	t657	t657	t657	t657
M8273	2818005	305412	126885	64	94	t657	t657	t657	t657
M8315	2818195	294277	146644	57	79	t657	t657	t657	t657
M8361	2825940	274940	89699	93	100	t657	t657	t657	t657
M8427	2828452	274819	146645	59	322	t657	t657	t657	t657
M8447	2828552	387076	112910	71	78	t657	t657	t657	t657
M8579	2771732	211498	99298	82	70	t657	t657	t657	t657
M8600	2867648	269706	108131	86	70	t657	t657	t657	t657
M8665	2827293	203691	73592	93	90	t657	t657	t657	t657
M8689	2821416	225418	73610	98	84	t657	t657	t657	t657
M8743	2837436	225420	121131	81	100	t657	t657	t657	t657
M8746	2770275	266847	108131	71	93	t657	t657	t657	t657
M8764	2829811	225929	57549	96	75	t657	t657	t657	t657
M8781	2815729	106627	29941	259	57	t657	t657	t657	t657
M9000	2827240	282663	108876	73	74	t657	t657	t657	t657
M9068	2786534	215644	108086	73	73	t657	t657	t657	t657
M9072	2829443	267106	117952	69	68	t657	t657	t657	t657
M9107	2767889	298473	162006	59	69	t657	t657	t657	t657
M8049	2720900	381216	135901	41	84	t664	t664	t664	t664
M8376	2717451	403770	119034	57	97	t664	t664	t664	t664
M8585	2721651	420541	171634	56	97	t664	none	t664	t664
M7566	2783667	266886	101931	63	94	t665	t665	t665	t665
M7634	2783726	266886	101337	63	95	t665	t665	t665	t665
M8578	2760449	256918	77741	97	77	t6670	t6670	t6670	t6670
M8605	2760846	501107	108420	75	90	t6670	t6670	t6670	t6670
M7503	2805032	378826	180404	47	101	t668	t668	t668	t668
M8294	2773945	557775	227108	52	89	t668	t668	t668	t668
M8387	2773191	469383	157782	55	84	t668	none	t668	t668
M8554	2781785	429076	238820	44	84	t671	t671	t671	t671
M7555	2932425	658847	158944	51	75	t681	t681	t681	t681
M7749	2767269	189442	52177	114	36	t685	t685	t685	t685
M8856	2855434	355940	117847	57	70	t685	t685	t685	t685
M8883	2780156	251786	110363	59	111	t685	t685	t685	t685
M8886	2780608	251786	116048	52	78	t685	t685	t685	t685
M10007	2773026	473881	159076	47	99	t688	t688	t688	t688
M7805	2847741	326407	171401	57	79	t688	t688	t688	t688
M7846	2854447	326407	166296	64	101	t688	t688	t688	t688
M7969	2805817	67146	18719	345	73	t688	t688	t688	t688
M8341	2866822	326406	122640	99	92	t688	t688	t688	t688
M8420	2853853	572536	177654	57	493	t688	t688	t688	t688
M8432	2845586	432596	130484	63	76	t688	t688	t688	t688
M8433	2843448	324821	122834	60	76	t688	t688	t688	t688
M8557	2733662	345701	159042	54	97	t688	t688	t688	t688
M8592	2763371	439669	287252	45	132	t688	t688	t688	t688
M8627	2732964	467586	175312	52	99	t688	t688	t688	t688
M8634	2848553	250841	161225	52	100	t688	t688	t688	t688
M8771	2848851	275054	98830	68	63	t688	t688	t688	t688
M8897	2852449	279219	103888	67	87	t688	t688	t688	t688
M9053	2804017	395119	168807	52	99	t688	t688	t688	t688
M9090	2847308	214769	91367	72	35	t688	t688	t688	t688
M9103	2847933	250841	101569	62	66	t688	t688	t688	t688
M9165	2844961	159039	69780	82	69	t688	t688	t688	t688
M7493	2830951	432508	177182	48	101	t688	none	t688	t688
M7906	2847627	277838	171219	47	67	t688	t688	t688	t688
M9151	2804904	326406	166684	57	128	t688	t688	t688	t688
M7525	2785394	346390	259917	35	102	t690	t690	t690	t690
M7582	2784152	293821	148019	50	93	t690	t690	t690	t690
M7670	2832843	331564	235170	39	93	t690	none	t690	t690
M8366	2789923	381894	107830	54	79	t690	t690	t690	t690
M9029	2788034	193796	75356	95	70	t690	t690	t690	t690
M9089	2829311	297055	105225	73	64	t690	t690	t690	t690
M9128	2788171	587667	182190	41	95	t690	t690	t690	t690
M9095	2853278	180923	66454	138	38	t692	t1814	t692	t692
M8024	2715720	1026479	213704	31	77	t701	t701	t701	t701
M9031	2715631	865361	159619	30	91	t701	t701	t701	t701
M7435	2759374	196978	108284	59	83	t701	t701	t701	t701
M7542	2833672	382883	176196	45	107	t701	t701	t701	t701
M7594	2761369	200419	103933	53	120	t701	t701	t701	t701
M7607	2763777	292138	133980	54	90	t701	t701	t701	t701
M7781	2788907	270080	163310	53	119	t701	t701	t701	t701
M7857	2760507	292140	148513	57	1022	t701	t701	t701	t701
M7919	2759744	197811	115782	56	48	t701	t701	t701	t701
M8490	2757637	295139	163353	45	99	t701	t701	t701	t701
M8717	2760098	275043	108284	64	72	t701	t701	t701	t701
M7453	2825040	491818	135918	72	112	t711	t711	t711	t711
M7628	2776144	298655	202210	36	92	t711	t711	t711	t711
M8449	2729819	403774	121485	76	85	t712	t712	t712	t712
M8594	2747511	229681	79773	99	81	t712	t712	t712	t712
M8678	2728671	259190	92315	83	92	t712	t712	t712	t712
M8708	2758122	286913	99255	72	71	t7311	t7311	t7311	none
M8956	2762384	97016	37345	169	144	t7450	t214	t214	t214
M7494	2811978	266721	110874	83	90	t7454	t7454	t7454	t7454
M7529	2810573	266721	109469	82	88	t7454	t7454	t7454	t7454
M7532	2809762	258516	110745	82	84	t7454	t7454	t7454	t7454
M10013	2737820	386688	124904	51	72	t786	t786	t786	t786
M7556	2734865	414458	193770	40	77	t786	t786	t786	t786
M7917	2738515	247380	140695	57	67	t786	t786	t786	t786
M8980	2740009	583542	259870	34	101	t786	t786	t786	t786
M9040	2740762	560039	170937	50	88	t786	t786	t786	t786
M9041	2737884	284050	92797	59	84	t786	t786	t786	t786
M9042	2736773	198221	110947	54	77	t786	t786	t786	t786
M8798	2654203	151862	41460	130	75	t7892	t7892	t7892	t7892
M9130	2703528	287200	253218	30	83	t7892	none	t7892	t7892
M8354	2742795	228631	72362	97	89	t790	t790	t790	t790
M8399	2742044	335706	79609	82	74	t790	t790	t790	t790
M8450	2791530	428870	146507	84	85	t790	t790	t790	t790
M8473	2791478	428433	146725	71	82	t790	t790	t790	t790
M8487	2781393	252203	108966	82	74	t790	t790	t790	t790
M8546	2783032	372309	109317	63	96	t790	t790	t790	t790
M8549	2753328	479604	121693	62	123	t790	t790	t790	t790
M8550	2777659	232522	66193	117	62	t790	t790	t790	t790
M8552	2757189	138666	36512	180	51	t790	t790	t790	t790
M8879	2745946	393915	115011	56	83	t790	t790	t790	t790
M9016	2793641	450617	146906	67	122	t790	t790	t790	t790
M9062	2785437	439995	121146	69	99	t790	t790	t790	t790
M7881	2772446	348806	127635	73	1153	t7954	t7954	t7954	none
M7987	2772256	331859	153641	57	74	t7954	t7954	t7954	t7954
M7560	2790970	601272	389653	36	99	t843	t843	t843	t843
M7999	2801067	511332	166295	63	83	t843	t843	t843	t843
M9144	2791165	963535	400879	28	63	t843	t843	t843	t843
M8923	2822592	266492	107981	83	82	t845	t223	t223	t223
M7625	2820657	340767	254067	49	106	t8498	t4701	t4701	t8498
M8664	2771170	252383	80373	84	96	t8503	t8503	t8503	t8503
M7644	2785191	188013	83642	132	54	t852	t852	t852	t852
M8529	2801378	169058	81489	123	90	t852	none	t852	t852
M8783	2787785	169381	57524	154	112	t852	t4573	t852	t852
M8806	2795557	173715	68452	124	78	t852	t852	t852	t852
M8818	2796723	169213	64764	148	74	t852	t852	t852	t852
M9132	2801521	187873	90977	109	77	t852	t4573	t852	t852
M7723	2799602	328088	130525	84	87	t852	t852	t852	t852
M7795	2809653	702983	149136	30	83	t8538	t8538	t8538	t8538
M8154	2735053	466403	115446	62	58	t8835	t8835	t8835	t8835
M7904	2756405	187862	72959	102	92	t891	t891	t891	t891
M7420	2812064	174396	65908	94	60	t8934	t8934	t8934	t8934
M8669	2818195	207245	110310	75	91	t8934	none	t8934	t8934
M8702	2787955	169314	40474	168	53	t902	t902	t902	t902
M7756	2790429	264488	86977	67	87	t903	t903	t903	t903
M7553	2758642	474791	271807	55	77	t934	t934	t934	t934
M9096	2789809	168999	36304	197	48	t9622	t9622	t9622	t9622
M8975	2821574	297909	192170	49	93	t9736	t9736	t9736	t9736
M8755	2771515	264959	107590	68	75	t9867	none	t9867	t9867
M7973	2693657	68784	14337	451	65	t991	t991	t991	t991
M8015	2742330	301597	187639	53	83	t991	t991	t991	t991
M8135	2749185	281247	88181	85	102	t991	t991	t991	t991
M8353	2762100	281188	105087	83	93	t991	t991	t991	t991
M7498	2798603	258517	92269	92	95	none	t3243	t223	t223
M8506	2702993	236073	97865	70	76	none	t6049	t6049	t6049
