# Supplementary material for: spa Typing of Methicillin-Resistant Staphylococcus aureus Based on Whole-Genome Sequencing: the Impact of the Assembler
Source: Microbiol Spectr. 2022 Nov 9;10(6):e02189-22. doi: 10.1128/spectrum.02189-22 (PMC9769676; doi:10.1128/spectrum.02189-22)
Supplement: Supplemental file 2 — Table S2. Download spectrum.02189-22-s0002.xlsx, XLSX file, 0.01 MB [file spectrum.02189-22-s0002.xlsx]

## Sheet: all correct
Supplementary table 2. spa types always correctly determined.
spa type	No. of isolates	spa repeats
t386	35	07-23-13
t657	34	26-23-13-21-17-34-33-34
t437	31	04-20-17-20-17-25-34
t044	24	07-23-12-34-34-33-34
t177	18	26-23-21-16-34-33-13
t026	17	08-16-34
t011	15	08-16-02-25-34-24-25
t1476	14	11-10-17-34-24-34-22-25
t189	12	07-23-12-21-17-34
t067	12	26-23-17-34-17-20-17-12-17
t790	12	26-23-13-23-31-29-17-25-17-25-16-28
t701	11	11-10-21-17-34-24-34-22-25-25
t5593	8	11-19-10-21-17-34-24-34-22-25
t314	7	08-17-23-18-17
t363	7	15-16-02-25-17-24
t786	7	07-12-21-17-13-34-34-33-34
t6172	6	11-19-12-21-17-34-24
t645	6	14-44-13-12-17-23-18-17
t442	6	35-17-34-17-20-17-12-17-16
t596	6	11-19-12-21-17-34-34-24-34-22-25
t321	5	07-23-16-34-33-13
t3010	5	26-23-13-17-25-16-28
t10888	5	11-10-21-21-17-34-24-34-22-25
t991	4	07-33-23
t19379	4	11-10-24-22-25
t174	4	14-21-16-34-33-13
t685	4	15-12-16-02-16-02-24-24
t012	4	15-12-16-02-16-02-25-17-24-24
t2207	3	07-33-13
t1456	3	08-16-02-25
t1328	3	26-17-25-16-28
t2622	3	07-12-21-17-13-13-34
t003	3	26-17-20-17-12-17-17-16
t3523	3	04-20-17-20-17-25-34-34
t5388	3	07-23-21-16-34-33-21-13
t073	3	08-16-02-16-13-17-34-16-34
t548	3	26-23-17-34-17-20-17-12-16
t843	3	04-82-17-25-17-25-25-16-17
t5414	3	26-16-23-13-21-17-34-33-34
t7454	3	26-23-13-23-05-17-25-17-28
t242	3	26-23-17-13-17-20-17-12-17-16
t325	3	07-12-21-17-34-13-34-34-33-34
t17620	3	26-23-17-34-17-20-17-395-17-16
t3060	3	11-19-12-21-17-34-24-34-17-22-25
t712	3	26-23-13-23-05-05-17-25-17-25-16-28
t535	2	26-17-16
t1252	2	07-22-13
t3812	2	08-16-17-24
t394	2	11-12-34-22-25
t441	2	04-20-17-25-34
t504	2	26-17-20-17-12
t5502	2	26-21-25-33-16
t334	2	11-12-21-17-34-22-25
t3380	2	07-23-12-21-17-34-34
t3778	2	26-23-17-34-20-17-16
t6670	2	07-56-12-17-23-57-12
t525	2	49-34-23-05-17-34-33-34
t583	2	08-16-02-16-34-13-16-34
t620	2	08-16-02-16-34-13-17-34
t665	2	15-12-16-16-02-16-02-25
t711	2	04-21-17-34-24-34-22-25
t14809	2	26-23-17-34-17-17-16-16
t010	2	26-17-34-17-20-17-12-17-16
t1814	2	07-12-21-17-34-34-34-33-34
t5637	2	08-21-12-17-20-17-12-12-17
t186	2	07-12-21-17-13-13-34-34-33-34
t346	2	07-23-12-34-12-12-23-02-12-23
t1839	2	26-23-13-21-17-34-34-34-33-34
t3169	2	07-23-21-12-17-20-17-12-12-17
t4565	2	26-23-13-23-05-17-17-25-16-28
t4573	2	07-23-13-23-31-05-17-25-16-28
t5335	2	26-23-05-17-25-17-25-16-16-28
t5634	2	26-23-13-23-05-17-25-17-16-28
t12442	2	26-23-05-17-25-17-24-25-16-28
t3364	2	11-19-12-21-17-21-34-24-34-22-25
t19135	2	07-23-12-21-12-17-20-17-12-66-12-17
t2816	2	26-23-13-23-31-31-05-17-25-17-25-16-28
t5209	2	26-23-34-23-13-23-31-05-17-25-17-25-16-28
t118	1	11-25
t362	1	09-34
t1991	1	08-17
t1977	1	26-16-28
t2085	1	26-33-34
t3595	1	04-13-34
t132	1	09-34-16-34
t519	1	04-20-17-25
t1028	1	07-34-33-34
t1784	1	07-34-33-13
t4354	1	07-23-33-13
t19391	1	08-13-17-34
t19717	1	26-23-21-16
t104	1	11-10-34-22-25
t114	1	07-16-34-33-13
t230	1	08-16-02-16-34
t450	1	26-23-17-34-16
t640	1	26-23-17-12-16
t1827	1	15-12-17-24-24
t8538	1	14-16-34-33-13
t16878	1	26-22-17-20-16
t030	1	15-12-16-02-24-24
t062	1	26-23-17-12-17-16
t131	1	07-23-12-34-33-34
t3240	1	11-21-17-34-22-25
t13093	1	26-12-21-17-13-34
t19136	1	07-16-34-33-21-13
t19274	1	26-23-13-34-33-13
t19755	1	08-17-20-17-12-17
t190	1	11-17-34-24-34-22-25
t373	1	04-17-25-17-25-16-17
t1081	1	08-16-02-43-34-17-34
t1759	1	07-23-12-34-34-33-13
t3388	1	04-34-21-17-34-22-25
t3590	1	04-02-17-20-17-25-34
t3952	1	04-20-17-31-16-34-34
t4690	1	07-56-12-22-31-57-12
t6356	1	26-23-17-12-12-17-16
t8503	1	26-23-21-17-34-33-34
t13326	1	04-02-17-20-31-16-34
t13828	1	26-23-05-17-25-16-28
t19192	1	07-23-13-16-34-33-13
t19275	1	26-23-34-23-13-16-28
t19518	1	07-17-21-17-12-12-17
t19378	1	07-23-206-34-34-33-34
t224	1	07-23-12-21-17-34-33-34
t509	1	26-23-17-20-17-12-17-16
t539	1	26-23-17-34-17-12-17-16
t591	1	07-23-21-21-16-34-33-13
t903	1	26-22-19-17-17-20-17-12
t1143	1	01-12-16-16-02-25-24-24
t2876	1	08-16-02-25-02-25-24-25
t3668	1	26-23-05-17-25-17-25-28
t4000	1	07-23-21-12-20-17-12-12
t4214	1	14-44-44-12-17-23-18-17
t5133	1	11-10-21-17-34-34-22-25
t5562	1	07-12-21-17-13-34-33-34
t8835	1	14-44-16-12-17-17-23-24
t12344	1	08-16-02-25-02-34-24-25
t19317	1	11-10-34-34-24-34-22-25
t400	1	11-19-12-21-17-34-34-22-25
t537	1	07-23-12-21-12-20-17-12-12
t671	1	07-02-16-34-13-17-34-16-34
t934	1	07-23-12-34-34-34-34-33-34
t1131	1	11-10-17-34-24-34-22-25-25
t9736	1	11-10-21-17-34-24-34-22-24
t15379	1	26-16-23-34-21-17-34-33-34
t19505	1	15-12-12-16-02-16-02-24-24
t19655	1	15-12-23-25-17-17-24-24-24
t19720	1	26-23-13-21-17-34-83-33-34
t116	1	08-16-02-16-13-13-17-34-16-34
t318	1	15-12-16-16-02-16-02-25-17-24
t902	1	07-23-31-05-17-25-17-25-16-28
t1677	1	11-19-12-12-17-34-24-34-22-25
t2177	1	07-12-21-17-13-34-13-34-33-34
t2251	1	26-23-13-23-05-17-25-17-25-28
t2509	1	15-21-12-16-02-16-02-25-17-24
t2526	1	07-12-21-17-13-13-13-34-33-13
t2658	1	11-19-36-05-17-34-24-34-22-25
t3092	1	07-23-12-21-12-17-20-17-12-17
t11985	1	11-19-34-21-17-34-24-34-22-25
t15595	1	11-10-10-21-17-34-24-34-22-25
t17655	1	08-16-34-34-34-17-34-16-16-34
t19062	1	26-23-13-21-22-34-34-34-33-34
t17204	1	11-19-12-21-17-194-24-34-22-25
t681	1	11-19-12-21-17-17-34-24-34-22-25
t891	1	26-23-13-23-31-05-17-25-17-25-28
t1475	1	26-23-13-23-31-05-17-24-25-16-28
t4019	1	07-56-12-17-16-16-33-31-57-21-12
t4584	1	26-23-13-23-31-05-17-25-17-25-23
t14339	1	26-23-13-23-36-17-25-17-25-16-28
t18705	1	26-12-21-12-21-17-13-34-34-33-34
t9622	1	07-23-13-23-31-05-17-25-17-25-23-05
t13926	1	26-23-13-23-20-05-17-25-17-25-16-28
