# Supplementary material for: spa Typing of Methicillin-Resistant Staphylococcus aureus Based on Whole-Genome Sequencing: the Impact of the Assembler
Source: Microbiol Spectr. 2022 Nov 9;10(6):e02189-22. doi: 10.1128/spectrum.02189-22 (PMC9769676; doi:10.1128/spectrum.02189-22)
Supplement: Supplemental file 3 — Table S3. Download spectrum.02189-22-s0003.xlsx, XLSX file, 0.01 MB [file spectrum.02189-22-s0003.xlsx]

## Sheet: Sheet1
Supplementary table 3. Isolates for which differing spa types were found for at least one method. The isolates for which differing spa types were found for more than one method, excluding t011/t034 misassemblies, are highlighted in red.
	spa type					spa repeats
Isolate	Sanger	SPAdes careful	SPAdes careful custom-k	SKESA	No. of disagreements vs. Sanger	Sanger	SPAdes careful	SPAdes careful custom-k	SKESA
M7498	none	t3243	t223	t223	3		26-23-13-23-05-17-25-16-28	26-23-13-23-05-17-25-17-25-16-28	26-23-13-23-05-17-25-17-25-16-28
M8506	none	t6049	t6049	t6049	3		07-56-17-16-16-16-33-31-57-12	07-56-17-16-16-16-33-31-57-12	07-56-17-16-16-16-33-31-57-12
M7492	t002	none	t002	t002	1	26-23-17-34-17-20-17-12-17-16		26-23-17-34-17-20-17-12-17-16	26-23-17-34-17-20-17-12-17-16
M7962	t002	none	t002	t002	1	26-23-17-34-17-20-17-12-17-16		26-23-17-34-17-20-17-12-17-16	26-23-17-34-17-20-17-12-17-16
M8290	t002	none	t002	t002	1	26-23-17-34-17-20-17-12-17-16		26-23-17-34-17-20-17-12-17-16	26-23-17-34-17-20-17-12-17-16
M8524	t002	none	t002	t002	1	26-23-17-34-17-20-17-12-17-16		26-23-17-34-17-20-17-12-17-16	26-23-17-34-17-20-17-12-17-16
M8602	t002	none	t002	t002	1	26-23-17-34-17-20-17-12-17-16		26-23-17-34-17-20-17-12-17-16	26-23-17-34-17-20-17-12-17-16
M8753	t002	none	t002	t002	1	26-23-17-34-17-20-17-12-17-16		26-23-17-34-17-20-17-12-17-16	26-23-17-34-17-20-17-12-17-16
M8882	t002	none	t002	t002	1	26-23-17-34-17-20-17-12-17-16		26-23-17-34-17-20-17-12-17-16	26-23-17-34-17-20-17-12-17-16
M9083	t002	none	t002	t002	1	26-23-17-34-17-20-17-12-17-16		26-23-17-34-17-20-17-12-17-16	26-23-17-34-17-20-17-12-17-16
M8899	t002	t2358	t002	t002	1	26-23-17-34-17-20-17-12-17-16	26-23-17-34-17-20-17-12-17-20-17-12-17-16	26-23-17-34-17-20-17-12-17-16	26-23-17-34-17-20-17-12-17-16
M7888	t002	t002	t002	t062	1	26-23-17-34-17-20-17-12-17-16	26-23-17-34-17-20-17-12-17-16	26-23-17-34-17-20-17-12-17-16	26-23-17-12-17-16
M7935	t002	none	t668	t668	3	26-23-17-34-17-20-17-12-17-16		26-23-17-34-17-20-17-16	26-23-17-34-17-20-17-16
M7437	t005	none	t005	t005	1	26-23-13-23-31-05-17-25-17-25-16-28		26-23-13-23-31-05-17-25-17-25-16-28	26-23-13-23-31-05-17-25-17-25-16-28
M8555	t005	none	t005	t005	1	26-23-13-23-31-05-17-25-17-25-16-28		26-23-13-23-31-05-17-25-17-25-16-28	26-23-13-23-31-05-17-25-17-25-16-28
M8619	t005	none	t005	t005	1	26-23-13-23-31-05-17-25-17-25-16-28		26-23-13-23-31-05-17-25-17-25-16-28	26-23-13-23-31-05-17-25-17-25-16-28
M8821	t005	none	t005	t005	1	26-23-13-23-31-05-17-25-17-25-16-28		26-23-13-23-31-05-17-25-17-25-16-28	26-23-13-23-31-05-17-25-17-25-16-28
M8894	t005	none	t005	t005	1	26-23-13-23-31-05-17-25-17-25-16-28		26-23-13-23-31-05-17-25-17-25-16-28	26-23-13-23-31-05-17-25-17-25-16-28
M8958	t005	none	t005	t005	1	26-23-13-23-31-05-17-25-17-25-16-28		26-23-13-23-31-05-17-25-17-25-16-28	26-23-13-23-31-05-17-25-17-25-16-28
M9131	t005	none	t005	t005	1	26-23-13-23-31-05-17-25-17-25-16-28		26-23-13-23-31-05-17-25-17-25-16-28	26-23-13-23-31-05-17-25-17-25-16-28
M8222	t005	t3010	t005	t005	1	26-23-13-23-31-05-17-25-17-25-16-28	26-23-13-17-25-16-28	26-23-13-23-31-05-17-25-17-25-16-28	26-23-13-23-31-05-17-25-17-25-16-28
M7430	t008	none	t008	t008	1	11-19-12-21-17-34-24-34-22-25		11-19-12-21-17-34-24-34-22-25	11-19-12-21-17-34-24-34-22-25
M7446	t008	none	t008	t008	1	11-19-12-21-17-34-24-34-22-25		11-19-12-21-17-34-24-34-22-25	11-19-12-21-17-34-24-34-22-25
M7505	t008	none	t008	t008	1	11-19-12-21-17-34-24-34-22-25		11-19-12-21-17-34-24-34-22-25	11-19-12-21-17-34-24-34-22-25
M7956	t008	none	t008	t008	1	11-19-12-21-17-34-24-34-22-25		11-19-12-21-17-34-24-34-22-25	11-19-12-21-17-34-24-34-22-25
M7978	t008	none	t008	t008	1	11-19-12-21-17-34-24-34-22-25		11-19-12-21-17-34-24-34-22-25	11-19-12-21-17-34-24-34-22-25
M8175	t008	none	t008	t008	1	11-19-12-21-17-34-24-34-22-25		11-19-12-21-17-34-24-34-22-25	11-19-12-21-17-34-24-34-22-25
M8364	t008	none	t008	t008	1	11-19-12-21-17-34-24-34-22-25		11-19-12-21-17-34-24-34-22-25	11-19-12-21-17-34-24-34-22-25
M8470	t008	none	t008	t008	1	11-19-12-21-17-34-24-34-22-25		11-19-12-21-17-34-24-34-22-25	11-19-12-21-17-34-24-34-22-25
M8559	t008	none	t008	t008	1	11-19-12-21-17-34-24-34-22-25		11-19-12-21-17-34-24-34-22-25	11-19-12-21-17-34-24-34-22-25
M8648	t008	none	t008	t008	1	11-19-12-21-17-34-24-34-22-25		11-19-12-21-17-34-24-34-22-25	11-19-12-21-17-34-24-34-22-25
M8904	t008	none	t068	t068	3	11-19-12-21-17-34-24-34-22-25		11-19-19-12-21-17-34-24-34-22-25	11-19-19-12-21-17-34-24-34-22-25
M8623	t015	none	t015	t015	1	08-16-02-16-34-13-17-34-16-34		08-16-02-16-34-13-17-34-16-34	08-16-02-16-34-13-17-34-16-34
M8614	t015	t026	t026	t026	3	08-16-02-16-34-13-17-34-16-34	08-16-34	08-16-34	08-16-34
M7422	t019	none	t019	t019	1	08-16-02-16-02-25-17-24		08-16-02-16-02-25-17-24	08-16-02-16-02-25-17-24
M7426	t019	none	t019	t019	1	08-16-02-16-02-25-17-24		08-16-02-16-02-25-17-24	08-16-02-16-02-25-17-24
M8338	t019	none	t019	t019	1	08-16-02-16-02-25-17-24		08-16-02-16-02-25-17-24	08-16-02-16-02-25-17-24
M8429	t019	none	t019	t019	1	08-16-02-16-02-25-17-24		08-16-02-16-02-25-17-24	08-16-02-16-02-25-17-24
M8604	t019	none	t019	t019	1	08-16-02-16-02-25-17-24		08-16-02-16-02-25-17-24	08-16-02-16-02-25-17-24
M8628	t019	none	t019	t019	1	08-16-02-16-02-25-17-24		08-16-02-16-02-25-17-24	08-16-02-16-02-25-17-24
M7927	t021	none	t021	t021	1	15-12-16-02-16-02-25-17-24		15-12-16-02-16-02-25-17-24	15-12-16-02-16-02-25-17-24
M8611	t021	none	t021	t021	1	15-12-16-02-16-02-25-17-24		15-12-16-02-16-02-25-17-24	15-12-16-02-16-02-25-17-24
M8252	t021	t127	t127	t127	3	15-12-16-02-16-02-25-17-24	07-23-21-16-34-33-13	07-23-21-16-34-33-13	07-23-21-16-34-33-13
M8057	t022	t11581	t022	t022	1	26-23-13-23-31-29-17-31-29-17-25-17-25-16-28	26-23-13-16-31-29-17-25-17-25-16-28	26-23-13-23-31-29-17-31-29-17-25-17-25-16-28	26-23-13-23-31-29-17-31-29-17-25-17-25-16-28
M8942	t024	none	t024	t024	1	11-12-21-17-34-24-34-22-25		11-12-21-17-34-24-34-22-25	11-12-21-17-34-24-34-22-25
M8630	t032	none	t032	t032	1	26-23-23-13-23-31-29-17-31-29-17-25-17-25-16-28		26-23-23-13-23-31-29-17-31-29-17-25-17-25-16-28	26-23-23-13-23-31-29-17-31-29-17-25-17-25-16-28
M7526	t032	t379	t032	t032	1	26-23-23-13-23-31-29-17-31-29-17-25-17-25-16-28	26-23-23-13-23-31-29-17-25-17-25-16-28	26-23-23-13-23-31-29-17-31-29-17-25-17-25-16-28	26-23-23-13-23-31-29-17-31-29-17-25-17-25-16-28
M7527	t032	t379	t032	t032	1	26-23-23-13-23-31-29-17-31-29-17-25-17-25-16-28	26-23-23-13-23-31-29-17-25-17-25-16-28	26-23-23-13-23-31-29-17-31-29-17-25-17-25-16-28	26-23-23-13-23-31-29-17-31-29-17-25-17-25-16-28
M7535	t032	t379	t032	t032	1	26-23-23-13-23-31-29-17-31-29-17-25-17-25-16-28	26-23-23-13-23-31-29-17-25-17-25-16-28	26-23-23-13-23-31-29-17-31-29-17-25-17-25-16-28	26-23-23-13-23-31-29-17-31-29-17-25-17-25-16-28
M7793	t032	t379	t032	t032	1	26-23-23-13-23-31-29-17-31-29-17-25-17-25-16-28	26-23-23-13-23-31-29-17-25-17-25-16-28	26-23-23-13-23-31-29-17-31-29-17-25-17-25-16-28	26-23-23-13-23-31-29-17-31-29-17-25-17-25-16-28
M8137	t032	t379	t032	t032	1	26-23-23-13-23-31-29-17-31-29-17-25-17-25-16-28	26-23-23-13-23-31-29-17-25-17-25-16-28	26-23-23-13-23-31-29-17-31-29-17-25-17-25-16-28	26-23-23-13-23-31-29-17-31-29-17-25-17-25-16-28
M8373	t032	t379	t032	t032	1	26-23-23-13-23-31-29-17-31-29-17-25-17-25-16-28	26-23-23-13-23-31-29-17-25-17-25-16-28	26-23-23-13-23-31-29-17-31-29-17-25-17-25-16-28	26-23-23-13-23-31-29-17-31-29-17-25-17-25-16-28
M8715	t032	t379	t032	t032	1	26-23-23-13-23-31-29-17-31-29-17-25-17-25-16-28	26-23-23-13-23-31-29-17-25-17-25-16-28	26-23-23-13-23-31-29-17-31-29-17-25-17-25-16-28	26-23-23-13-23-31-29-17-31-29-17-25-17-25-16-28
M7482	t034	none	t034	t034	1	08-16-02-25-02-25-34-24-25		08-16-02-25-02-25-34-24-25	08-16-02-25-02-25-34-24-25
M8242	t034	none	t034	t034	1	08-16-02-25-02-25-34-24-25		08-16-02-25-02-25-34-24-25	08-16-02-25-02-25-34-24-25
M8261	t034	none	t034	t034	1	08-16-02-25-02-25-34-24-25		08-16-02-25-02-25-34-24-25	08-16-02-25-02-25-34-24-25
M8334	t034	none	t034	t034	1	08-16-02-25-02-25-34-24-25		08-16-02-25-02-25-34-24-25	08-16-02-25-02-25-34-24-25
M8660	t034	none	t034	t034	1	08-16-02-25-02-25-34-24-25		08-16-02-25-02-25-34-24-25	08-16-02-25-02-25-34-24-25
M8920	t034	none	t034	t034	1	08-16-02-25-02-25-34-24-25		08-16-02-25-02-25-34-24-25	08-16-02-25-02-25-34-24-25
M8953	t034	none	t034	t034	1	08-16-02-25-02-25-34-24-25		08-16-02-25-02-25-34-24-25	08-16-02-25-02-25-34-24-25
M10005	t034	t011	t034	t034	1	08-16-02-25-02-25-34-24-25	08-16-02-25-34-24-25	08-16-02-25-02-25-34-24-25	08-16-02-25-02-25-34-24-25
M7421	t034	t011	t034	t034	1	08-16-02-25-02-25-34-24-25	08-16-02-25-34-24-25	08-16-02-25-02-25-34-24-25	08-16-02-25-02-25-34-24-25
M7499	t034	t011	t034	t034	1	08-16-02-25-02-25-34-24-25	08-16-02-25-34-24-25	08-16-02-25-02-25-34-24-25	08-16-02-25-02-25-34-24-25
M7512	t034	t011	t034	t034	1	08-16-02-25-02-25-34-24-25	08-16-02-25-34-24-25	08-16-02-25-02-25-34-24-25	08-16-02-25-02-25-34-24-25
M7524	t034	t011	t034	t034	1	08-16-02-25-02-25-34-24-25	08-16-02-25-34-24-25	08-16-02-25-02-25-34-24-25	08-16-02-25-02-25-34-24-25
M7592	t034	t011	t034	t034	1	08-16-02-25-02-25-34-24-25	08-16-02-25-34-24-25	08-16-02-25-02-25-34-24-25	08-16-02-25-02-25-34-24-25
M7708	t034	t011	t034	t034	1	08-16-02-25-02-25-34-24-25	08-16-02-25-34-24-25	08-16-02-25-02-25-34-24-25	08-16-02-25-02-25-34-24-25
M7711	t034	t011	t034	t034	1	08-16-02-25-02-25-34-24-25	08-16-02-25-34-24-25	08-16-02-25-02-25-34-24-25	08-16-02-25-02-25-34-24-25
M7821	t034	t011	t034	t034	1	08-16-02-25-02-25-34-24-25	08-16-02-25-34-24-25	08-16-02-25-02-25-34-24-25	08-16-02-25-02-25-34-24-25
M7845	t034	t011	t034	t034	1	08-16-02-25-02-25-34-24-25	08-16-02-25-34-24-25	08-16-02-25-02-25-34-24-25	08-16-02-25-02-25-34-24-25
M7893	t034	t011	t034	t034	1	08-16-02-25-02-25-34-24-25	08-16-02-25-34-24-25	08-16-02-25-02-25-34-24-25	08-16-02-25-02-25-34-24-25
M7979	t034	t011	t034	t034	1	08-16-02-25-02-25-34-24-25	08-16-02-25-34-24-25	08-16-02-25-02-25-34-24-25	08-16-02-25-02-25-34-24-25
M7998	t034	t011	t034	t034	1	08-16-02-25-02-25-34-24-25	08-16-02-25-34-24-25	08-16-02-25-02-25-34-24-25	08-16-02-25-02-25-34-24-25
M8045	t034	t011	t034	t034	1	08-16-02-25-02-25-34-24-25	08-16-02-25-34-24-25	08-16-02-25-02-25-34-24-25	08-16-02-25-02-25-34-24-25
M8048	t034	t011	t034	t034	1	08-16-02-25-02-25-34-24-25	08-16-02-25-34-24-25	08-16-02-25-02-25-34-24-25	08-16-02-25-02-25-34-24-25
M8102	t034	t011	t034	t034	1	08-16-02-25-02-25-34-24-25	08-16-02-25-34-24-25	08-16-02-25-02-25-34-24-25	08-16-02-25-02-25-34-24-25
M8223	t034	t011	t034	t034	1	08-16-02-25-02-25-34-24-25	08-16-02-25-34-24-25	08-16-02-25-02-25-34-24-25	08-16-02-25-02-25-34-24-25
M8227	t034	t011	t034	t034	1	08-16-02-25-02-25-34-24-25	08-16-02-25-34-24-25	08-16-02-25-02-25-34-24-25	08-16-02-25-02-25-34-24-25
M8320	t034	t011	t034	t034	1	08-16-02-25-02-25-34-24-25	08-16-02-25-34-24-25	08-16-02-25-02-25-34-24-25	08-16-02-25-02-25-34-24-25
M8324	t034	t011	t034	t034	1	08-16-02-25-02-25-34-24-25	08-16-02-25-34-24-25	08-16-02-25-02-25-34-24-25	08-16-02-25-02-25-34-24-25
M8415	t034	t011	t034	t034	1	08-16-02-25-02-25-34-24-25	08-16-02-25-34-24-25	08-16-02-25-02-25-34-24-25	08-16-02-25-02-25-34-24-25
M8416	t034	t011	t034	t034	1	08-16-02-25-02-25-34-24-25	08-16-02-25-34-24-25	08-16-02-25-02-25-34-24-25	08-16-02-25-02-25-34-24-25
M8462	t034	t011	t034	t034	1	08-16-02-25-02-25-34-24-25	08-16-02-25-34-24-25	08-16-02-25-02-25-34-24-25	08-16-02-25-02-25-34-24-25
M8466	t034	t011	t034	t034	1	08-16-02-25-02-25-34-24-25	08-16-02-25-34-24-25	08-16-02-25-02-25-34-24-25	08-16-02-25-02-25-34-24-25
M8551	t034	t011	t034	t034	1	08-16-02-25-02-25-34-24-25	08-16-02-25-34-24-25	08-16-02-25-02-25-34-24-25	08-16-02-25-02-25-34-24-25
M8729	t034	t011	t034	t034	1	08-16-02-25-02-25-34-24-25	08-16-02-25-34-24-25	08-16-02-25-02-25-34-24-25	08-16-02-25-02-25-34-24-25
M8737	t034	t011	t034	t034	1	08-16-02-25-02-25-34-24-25	08-16-02-25-34-24-25	08-16-02-25-02-25-34-24-25	08-16-02-25-02-25-34-24-25
M8769	t034	t011	t034	t034	1	08-16-02-25-02-25-34-24-25	08-16-02-25-34-24-25	08-16-02-25-02-25-34-24-25	08-16-02-25-02-25-34-24-25
M8790	t034	t011	t034	t034	1	08-16-02-25-02-25-34-24-25	08-16-02-25-34-24-25	08-16-02-25-02-25-34-24-25	08-16-02-25-02-25-34-24-25
M8811	t034	t011	t034	t034	1	08-16-02-25-02-25-34-24-25	08-16-02-25-34-24-25	08-16-02-25-02-25-34-24-25	08-16-02-25-02-25-34-24-25
M9036	t034	t011	t034	t034	1	08-16-02-25-02-25-34-24-25	08-16-02-25-34-24-25	08-16-02-25-02-25-34-24-25	08-16-02-25-02-25-34-24-25
M9135	t034	t011	t034	t034	1	08-16-02-25-02-25-34-24-25	08-16-02-25-34-24-25	08-16-02-25-02-25-34-24-25	08-16-02-25-02-25-34-24-25
M9138	t034	t011	t034	t034	1	08-16-02-25-02-25-34-24-25	08-16-02-25-34-24-25	08-16-02-25-02-25-34-24-25	08-16-02-25-02-25-34-24-25
M9171	t034	t011	t034	t034	1	08-16-02-25-02-25-34-24-25	08-16-02-25-34-24-25	08-16-02-25-02-25-34-24-25	08-16-02-25-02-25-34-24-25
M10020	t034	t1170	t034	t034	1	08-16-02-25-02-25-34-24-25	08-16-02-25-02-25-25	08-16-02-25-02-25-34-24-25	08-16-02-25-02-25-34-24-25
M7511	t034	t1170	t034	t034	1	08-16-02-25-02-25-34-24-25	08-16-02-25-02-25-25	08-16-02-25-02-25-34-24-25	08-16-02-25-02-25-34-24-25
M7577	t034	t1170	t034	t034	1	08-16-02-25-02-25-34-24-25	08-16-02-25-02-25-25	08-16-02-25-02-25-34-24-25	08-16-02-25-02-25-34-24-25
M8131	t034	t1170	t034	t034	1	08-16-02-25-02-25-34-24-25	08-16-02-25-02-25-25	08-16-02-25-02-25-34-24-25	08-16-02-25-02-25-34-24-25
M8188	t034	t1170	t034	t034	1	08-16-02-25-02-25-34-24-25	08-16-02-25-02-25-25	08-16-02-25-02-25-34-24-25	08-16-02-25-02-25-34-24-25
M8695	t034	t1170	t034	t034	1	08-16-02-25-02-25-34-24-25	08-16-02-25-02-25-25	08-16-02-25-02-25-34-24-25	08-16-02-25-02-25-34-24-25
M8850	t034	t1170	t034	t034	1	08-16-02-25-02-25-34-24-25	08-16-02-25-02-25-25	08-16-02-25-02-25-34-24-25	08-16-02-25-02-25-34-24-25
M8927	t034	t1170	t034	t034	1	08-16-02-25-02-25-34-24-25	08-16-02-25-02-25-25	08-16-02-25-02-25-34-24-25	08-16-02-25-02-25-34-24-25
M10024	t034	t4677	t034	t034	1	08-16-02-25-02-25-34-24-25	08-16-02-25-02-24-25	08-16-02-25-02-25-34-24-25	08-16-02-25-02-25-34-24-25
M7450	t034	t4677	t034	t034	1	08-16-02-25-02-25-34-24-25	08-16-02-25-02-24-25	08-16-02-25-02-25-34-24-25	08-16-02-25-02-25-34-24-25
M7484	t034	t4677	t034	t034	1	08-16-02-25-02-25-34-24-25	08-16-02-25-02-24-25	08-16-02-25-02-25-34-24-25	08-16-02-25-02-25-34-24-25
M8010	t034	t4677	t034	t034	1	08-16-02-25-02-25-34-24-25	08-16-02-25-02-24-25	08-16-02-25-02-25-34-24-25	08-16-02-25-02-25-34-24-25
M8018	t034	t4677	t034	t034	1	08-16-02-25-02-25-34-24-25	08-16-02-25-02-24-25	08-16-02-25-02-25-34-24-25	08-16-02-25-02-25-34-24-25
M8078	t034	t4677	t034	t034	1	08-16-02-25-02-25-34-24-25	08-16-02-25-02-24-25	08-16-02-25-02-25-34-24-25	08-16-02-25-02-25-34-24-25
M8110	t034	t4677	t034	t034	1	08-16-02-25-02-25-34-24-25	08-16-02-25-02-24-25	08-16-02-25-02-25-34-24-25	08-16-02-25-02-25-34-24-25
M8111	t034	t4677	t034	t034	1	08-16-02-25-02-25-34-24-25	08-16-02-25-02-24-25	08-16-02-25-02-25-34-24-25	08-16-02-25-02-25-34-24-25
M8497	t034	t4677	t034	t034	1	08-16-02-25-02-25-34-24-25	08-16-02-25-02-24-25	08-16-02-25-02-25-34-24-25	08-16-02-25-02-25-34-24-25
M8541	t034	t4677	t034	t034	1	08-16-02-25-02-25-34-24-25	08-16-02-25-02-24-25	08-16-02-25-02-25-34-24-25	08-16-02-25-02-25-34-24-25
M8727	t034	t4677	t034	t034	1	08-16-02-25-02-25-34-24-25	08-16-02-25-02-24-25	08-16-02-25-02-25-34-24-25	08-16-02-25-02-25-34-24-25
M8759	t034	t4677	t034	t034	1	08-16-02-25-02-25-34-24-25	08-16-02-25-02-24-25	08-16-02-25-02-25-34-24-25	08-16-02-25-02-25-34-24-25
M9044	t034	t4677	t034	t034	1	08-16-02-25-02-25-34-24-25	08-16-02-25-02-24-25	08-16-02-25-02-25-34-24-25	08-16-02-25-02-25-34-24-25
M9085	t034	t4677	t034	t034	1	08-16-02-25-02-25-34-24-25	08-16-02-25-02-24-25	08-16-02-25-02-25-34-24-25	08-16-02-25-02-25-34-24-25
M9136	t034	t4677	t034	t034	1	08-16-02-25-02-25-34-24-25	08-16-02-25-02-24-25	08-16-02-25-02-25-34-24-25	08-16-02-25-02-25-34-24-25
M9143	t034	t4677	t034	t034	1	08-16-02-25-02-25-34-24-25	08-16-02-25-02-24-25	08-16-02-25-02-25-34-24-25	08-16-02-25-02-25-34-24-25
M8356	t034	t7880	t034	t034	1	08-16-02-25-02-25-34-24-25	08-16-02-25-02-25-34	08-16-02-25-02-25-34-24-25	08-16-02-25-02-25-34-24-25
M7414	t034	t011	t011	t034	2	08-16-02-25-02-25-34-24-25	08-16-02-25-34-24-25	08-16-02-25-34-24-25	08-16-02-25-02-25-34-24-25
M7619	t034	t011	t011	t034	2	08-16-02-25-02-25-34-24-25	08-16-02-25-34-24-25	08-16-02-25-34-24-25	08-16-02-25-02-25-34-24-25
M7703	t034	t011	t011	t034	2	08-16-02-25-02-25-34-24-25	08-16-02-25-34-24-25	08-16-02-25-34-24-25	08-16-02-25-02-25-34-24-25
M7733	t034	t011	t011	t034	2	08-16-02-25-02-25-34-24-25	08-16-02-25-34-24-25	08-16-02-25-34-24-25	08-16-02-25-02-25-34-24-25
M7742	t034	t011	t011	t034	2	08-16-02-25-02-25-34-24-25	08-16-02-25-34-24-25	08-16-02-25-34-24-25	08-16-02-25-02-25-34-24-25
M7801	t034	t011	t011	t034	2	08-16-02-25-02-25-34-24-25	08-16-02-25-34-24-25	08-16-02-25-34-24-25	08-16-02-25-02-25-34-24-25
M8037	t034	t011	t011	t034	2	08-16-02-25-02-25-34-24-25	08-16-02-25-34-24-25	08-16-02-25-34-24-25	08-16-02-25-02-25-34-24-25
M8040	t034	t011	t011	t034	2	08-16-02-25-02-25-34-24-25	08-16-02-25-34-24-25	08-16-02-25-34-24-25	08-16-02-25-02-25-34-24-25
M8155	t034	t011	t011	t034	2	08-16-02-25-02-25-34-24-25	08-16-02-25-34-24-25	08-16-02-25-34-24-25	08-16-02-25-02-25-34-24-25
M8219	t034	t011	t011	t034	2	08-16-02-25-02-25-34-24-25	08-16-02-25-34-24-25	08-16-02-25-34-24-25	08-16-02-25-02-25-34-24-25
M8262	t034	t011	t011	t034	2	08-16-02-25-02-25-34-24-25	08-16-02-25-34-24-25	08-16-02-25-34-24-25	08-16-02-25-02-25-34-24-25
M8651	t034	t011	t011	t034	2	08-16-02-25-02-25-34-24-25	08-16-02-25-34-24-25	08-16-02-25-34-24-25	08-16-02-25-02-25-34-24-25
M8661	t034	t011	t011	t034	2	08-16-02-25-02-25-34-24-25	08-16-02-25-34-24-25	08-16-02-25-34-24-25	08-16-02-25-02-25-34-24-25
M8663	t034	t011	t011	t034	2	08-16-02-25-02-25-34-24-25	08-16-02-25-34-24-25	08-16-02-25-34-24-25	08-16-02-25-02-25-34-24-25
M8814	t034	t011	t011	t034	2	08-16-02-25-02-25-34-24-25	08-16-02-25-34-24-25	08-16-02-25-34-24-25	08-16-02-25-02-25-34-24-25
M8857	t034	t011	t011	t034	2	08-16-02-25-02-25-34-24-25	08-16-02-25-34-24-25	08-16-02-25-34-24-25	08-16-02-25-02-25-34-24-25
M8880	t034	t011	t011	t034	2	08-16-02-25-02-25-34-24-25	08-16-02-25-34-24-25	08-16-02-25-34-24-25	08-16-02-25-02-25-34-24-25
M7894	t034	t1170	t1170	t034	2	08-16-02-25-02-25-34-24-25	08-16-02-25-02-25-25	08-16-02-25-02-25-25	08-16-02-25-02-25-34-24-25
M7667	t064	none	t064	t064	1	11-19-12-05-17-34-24-34-22-25		11-19-12-05-17-34-24-34-22-25	11-19-12-05-17-34-24-34-22-25
M8911	t084	none	t084	t084	1	07-23-12-34-34-12-12-23-02-12-23		07-23-12-34-34-12-12-23-02-12-23	07-23-12-34-34-12-12-23-02-12-23
M7885	t084	t084	t084	t094	1	07-23-12-34-34-12-12-23-02-12-23	07-23-12-34-34-12-12-23-02-12-23	07-23-12-34-34-12-12-23-02-12-23	07-23-12-34-34-12-12-23
M8881	t086	none	t086	t086	1	07-12-21-17-13-13-13-34-34-34-33-34		07-12-21-17-13-13-13-34-34-34-33-34	07-12-21-17-13-13-13-34-34-34-33-34
M7886	t086	t086	t086	none	1	07-12-21-17-13-13-13-34-34-34-33-34	07-12-21-17-13-13-13-34-34-34-33-34	07-12-21-17-13-13-13-34-34-34-33-34
M9058	t088	none	t088	t088	1	26-23-17-34-17-20-17-12-12-17-16		26-23-17-34-17-20-17-12-12-17-16	26-23-17-34-17-20-17-12-12-17-16
M8871	t091	none	t091	t091	1	07-23-21-17-34-12-23-02-12-23		07-23-21-17-34-12-23-02-12-23	07-23-21-17-34-12-23-02-12-23
M7568	t091	t019	t019	t019	3	07-23-21-17-34-12-23-02-12-23	08-16-02-16-02-25-17-24	08-16-02-16-02-25-17-24	08-16-02-16-02-25-17-24
M8171	t1033	t084	t084	t084	3	26-23-12-12-34-34-12-12-23-02-12-23	07-23-12-34-34-12-12-23-02-12-23	07-23-12-34-34-12-12-23-02-12-23	07-23-12-34-34-12-12-23-02-12-23
M7431	t10417	none	t10417	t10417	1	08-16-02-303-34-13-17-34-16-34		08-16-02-303-34-13-17-34-16-34	08-16-02-303-34-13-17-34-16-34
M8186	t105	none	t105	t105	1	26-23-17-34-17-20-17-17-16		26-23-17-34-17-20-17-17-16	26-23-17-34-17-20-17-17-16
M8907	t1052	none	t1052	t1052	1	07-23-21-23-21-16-34-33-13		07-23-21-23-21-16-34-33-13	07-23-21-23-21-16-34-33-13
M8668	t1120	none	t1120	t1120	1	26-13-23-31-05-17-25-17-25-16-28		26-13-23-31-05-17-25-17-25-16-28	26-13-23-31-05-17-25-17-25-16-28
M8774	t1198	t376	t376	t1198	2	07-23-12-34-34-34-34-34-33-34	07-23-12-34-34-34-33-34	07-23-12-34-34-34-33-34	07-23-12-34-34-34-34-34-33-34
M8244	t121	none	t121	t121	1	11-19-21-17-34-24-34-22-25		11-19-21-17-34-24-34-22-25	11-19-21-17-34-24-34-22-25
M9002	t126	t2703	t2703	none	3	07-23-12-21-17-12-12-17	07-23-12-21-17-12-17	07-23-12-21-17-12-17
M8103	t1265	none	t1265	t1265	1	26-23-17-34-17-20-17-12-12-12-16		26-23-17-34-17-20-17-12-12-12-16	26-23-17-34-17-20-17-12-12-12-16
M8843	t127	none	t127	t127	1	07-23-21-16-34-33-13		07-23-21-16-34-33-13	07-23-21-16-34-33-13
M8508	t12988	none	t12988	t12988	1	07-12-21-17-13-13-13-13-13-34-33-13		07-12-21-17-13-13-13-13-13-34-33-13	07-12-21-17-13-13-13-13-13-34-33-13
M8507	t12988	t7656	t12988	t12988	1	07-12-21-17-13-13-13-13-13-34-33-13	07-12-21-17-13-13-13-13-34-33-13	07-12-21-17-13-13-13-13-13-34-33-13	07-12-21-17-13-13-13-13-13-34-33-13
M7438	t1309	none	t1309	t1309	1	26-22-17-20-17-12-17-17-16-16		26-22-17-20-17-12-17-17-16-16	26-22-17-20-17-12-17-17-16-16
M8561	t1339	none	t1339	t1339	1	07-12-21-17-13-13-34-13-34-33-34		07-12-21-17-13-13-34-13-34-33-34	07-12-21-17-13-13-34-13-34-33-34
M9082	t1346	none	t1346	t1346	1	07-23-12-21-12-17-20-17-12-12-12-17		07-23-12-21-12-17-20-17-12-12-12-17	07-23-12-21-12-17-20-17-12-12-12-17
M7448	t13748	none	t13748	t13748	1	26-23-17-02-17-20-17-12-17-16		26-23-17-02-17-20-17-12-17-16	26-23-17-02-17-20-17-12-17-16
M8530	t13748	none	t13748	t13748	1	26-23-17-02-17-20-17-12-17-16		26-23-17-02-17-20-17-12-17-16	26-23-17-02-17-20-17-12-17-16
M7920	t148	none	t148	t148	1	07-23-12-21-12-17-20-17-12-12-17		07-23-12-21-12-17-20-17-12-12-17	07-23-12-21-12-17-20-17-12-12-17
M8926	t148	none	t148	t148	1	07-23-12-21-12-17-20-17-12-12-17		07-23-12-21-12-17-20-17-12-12-17	07-23-12-21-12-17-20-17-12-12-17
M8457	t14807	none	t14807	t14807	1	07-23-13-23-17-25-17-25-16-28		07-23-13-23-17-25-17-25-16-28	07-23-13-23-17-25-17-25-16-28
M8675	t1548	none	t1548	t1548	1	26-23-17-34-17-16-16		26-23-17-34-17-16-16	26-23-17-34-17-16-16
M7507	t15676	t1358	t15676	t15676	1	26-23-13-23-31-29-17-25-17-25-25-17-25-28	26-23-13-23-31-29-17-25-17-25-28	26-23-13-23-31-29-17-25-17-25-25-17-25-28	26-23-13-23-31-29-17-25-17-25-25-17-25-28
M8849	t15676	t1358	t15676	t15676	1	26-23-13-23-31-29-17-25-17-25-25-17-25-28	26-23-13-23-31-29-17-25-17-25-28	26-23-13-23-31-29-17-25-17-25-25-17-25-28	26-23-13-23-31-29-17-25-17-25-25-17-25-28
M7611	t15676	t1358	t1358	t15676	2	26-23-13-23-31-29-17-25-17-25-25-17-25-28	26-23-13-23-31-29-17-25-17-25-28	26-23-13-23-31-29-17-25-17-25-28	26-23-13-23-31-29-17-25-17-25-25-17-25-28
M8878	t1574	none	t1574	t1574	1	08-16-02-16-34-13-13-17-34-16-34		08-16-02-16-34-13-13-17-34-16-34	08-16-02-16-34-13-13-17-34-16-34
M8278	t1594	none	t1594	t1594	1	26-23-17-34-17-20-133-12-17-16		26-23-17-34-17-20-133-12-17-16	26-23-17-34-17-20-133-12-17-16
M8910	t1597	none	t1597	t1597	1	15-12-17-20-17-12-12-17		15-12-17-20-17-12-12-17	15-12-17-20-17-12-12-17
M8020	t1617	none	t1617	t1617	1	11-19-12-21-17-34-24-22-25		11-19-12-21-17-34-24-22-25	11-19-12-21-17-34-24-22-25
M8566	t1767	none	t1767	t1767	1	11-19-12-21-17-34-24-24-34-22-25		11-19-12-21-17-34-24-24-34-22-25	11-19-12-21-17-34-24-24-34-22-25
M9160	t1774	none	t1774	t1774	1	11-19-19-12-05-17-34-24-34-22-25		11-19-19-12-05-17-34-24-34-22-25	11-19-19-12-05-17-34-24-34-22-25
M8925	t17819	t19062	t17819	t17819	1	26-23-13-21-22-34-34-34-34-33-34	26-23-13-21-22-34-34-34-33-34	26-23-13-21-22-34-34-34-34-33-34	26-23-13-21-22-34-34-34-34-33-34
M8632	t18542	none	t18542	t18542	1	26-22-17-20-17-20-17-12-17-16-16		26-22-17-20-17-20-17-12-17-16-16	26-22-17-20-17-20-17-12-17-16-16
M7467	t1855	t729	t1855	t1855	1	07-12-21-17-13-34-34-34-34-33-34	07-12-21-17-13-34-34-34-33-34	07-12-21-17-13-34-34-34-34-33-34	07-12-21-17-13-34-34-34-34-33-34
M8455	t19311	none	none	none	3	07-23-12-34-34-34-34-34-34-34-34-34-34-33-34
M8723	t19327	none	t19327	t19327	1	07-23-12-21-12-21-12-17-20-17-12-17-17		07-23-12-21-12-21-12-17-20-17-12-17-17	07-23-12-21-12-21-12-17-20-17-12-17-17
M8968	t19381	none	t19381	t19381	1	26-23-13-23-31-29-23-25-17-25-16-28		26-23-13-23-31-29-23-25-17-25-16-28	26-23-13-23-31-29-23-25-17-25-16-28
M8608	t19381	none	none	t19381	2	26-23-13-23-31-29-23-25-17-25-16-28			26-23-13-23-31-29-23-25-17-25-16-28
M8609	t19381	none	none	t19381	2	26-23-13-23-31-29-23-25-17-25-16-28			26-23-13-23-31-29-23-25-17-25-16-28
M9094	t19618	t304	t304	t304	3	26-22-20-17-17-20-17-12	11-10-21-17-34-24-34-22-25	11-10-21-17-34-24-34-22-25	11-10-21-17-34-24-34-22-25
M7451	t2112	none	t2112	t2112	1	26-23-12-21-17-34-34-34-34-33-34		26-23-12-21-17-34-34-34-34-33-34	26-23-12-21-17-34-34-34-34-33-34
M7481	t2112	t1236	t1236	t2112	2	26-23-12-21-17-34-34-34-34-33-34	26-23-12-21-17-34-34-34-33-34	26-23-12-21-17-34-34-34-33-34	26-23-12-21-17-34-34-34-34-33-34
M8527	t214	none	t214	t214	1	26-23-17-34-17-20-17-12-17-16-16		26-23-17-34-17-20-17-12-17-16-16	26-23-17-34-17-20-17-12-17-16-16
M7926	t216	none	t216	t216	1	04-20-17-20-17-31-16-34		04-20-17-20-17-31-16-34	04-20-17-20-17-31-16-34
M8065	t216	none	t216	t216	1	04-20-17-20-17-31-16-34		04-20-17-20-17-31-16-34	04-20-17-20-17-31-16-34
M7523	t223	none	t223	t223	1	26-23-13-23-05-17-25-17-25-16-28		26-23-13-23-05-17-25-17-25-16-28	26-23-13-23-05-17-25-17-25-16-28
M7588	t223	none	t223	t223	1	26-23-13-23-05-17-25-17-25-16-28		26-23-13-23-05-17-25-17-25-16-28	26-23-13-23-05-17-25-17-25-16-28
M7773	t223	none	t223	t223	1	26-23-13-23-05-17-25-17-25-16-28		26-23-13-23-05-17-25-17-25-16-28	26-23-13-23-05-17-25-17-25-16-28
M8002	t223	none	t223	t223	1	26-23-13-23-05-17-25-17-25-16-28		26-23-13-23-05-17-25-17-25-16-28	26-23-13-23-05-17-25-17-25-16-28
M8054	t223	none	t223	t223	1	26-23-13-23-05-17-25-17-25-16-28		26-23-13-23-05-17-25-17-25-16-28	26-23-13-23-05-17-25-17-25-16-28
M8138	t223	none	t223	t223	1	26-23-13-23-05-17-25-17-25-16-28		26-23-13-23-05-17-25-17-25-16-28	26-23-13-23-05-17-25-17-25-16-28
M8615	t223	none	t223	t223	1	26-23-13-23-05-17-25-17-25-16-28		26-23-13-23-05-17-25-17-25-16-28	26-23-13-23-05-17-25-17-25-16-28
M8659	t223	none	t223	t223	1	26-23-13-23-05-17-25-17-25-16-28		26-23-13-23-05-17-25-17-25-16-28	26-23-13-23-05-17-25-17-25-16-28
M8765	t223	none	t223	t223	1	26-23-13-23-05-17-25-17-25-16-28		26-23-13-23-05-17-25-17-25-16-28	26-23-13-23-05-17-25-17-25-16-28
M8858	t223	none	t223	t223	1	26-23-13-23-05-17-25-17-25-16-28		26-23-13-23-05-17-25-17-25-16-28	26-23-13-23-05-17-25-17-25-16-28
M8898	t223	none	t223	t223	1	26-23-13-23-05-17-25-17-25-16-28		26-23-13-23-05-17-25-17-25-16-28	26-23-13-23-05-17-25-17-25-16-28
M9033	t223	none	t223	t223	1	26-23-13-23-05-17-25-17-25-16-28		26-23-13-23-05-17-25-17-25-16-28	26-23-13-23-05-17-25-17-25-16-28
M9054	t223	none	t223	t223	1	26-23-13-23-05-17-25-17-25-16-28		26-23-13-23-05-17-25-17-25-16-28	26-23-13-23-05-17-25-17-25-16-28
M10016	t223	t3243	t223	t223	1	26-23-13-23-05-17-25-17-25-16-28	26-23-13-23-05-17-25-16-28	26-23-13-23-05-17-25-17-25-16-28	26-23-13-23-05-17-25-17-25-16-28
M7490	t223	t7454	t223	t223	1	26-23-13-23-05-17-25-17-25-16-28	26-23-13-23-05-17-25-17-28	26-23-13-23-05-17-25-17-25-16-28	26-23-13-23-05-17-25-17-25-16-28
M7860	t223	t223	t223	none	1	26-23-13-23-05-17-25-17-25-16-28	26-23-13-23-05-17-25-17-25-16-28	26-23-13-23-05-17-25-17-25-16-28
M7682	t2234	none	none	t2234	2	26-23-23-13-23-31-29-17-25-17-25-17-25-16-28			26-23-23-13-23-31-29-17-25-17-25-17-25-16-28
M7869	t2297	t2297	t2297	none	1	07-23-12-12-21-17-34-34-34-33-34	07-23-12-12-21-17-34-34-34-33-34	07-23-12-12-21-17-34-34-34-33-34
M7813	t2582	none	t034	t2582	2	08-16-02-25-02-25-02-25-34-24-25		08-16-02-25-02-25-34-24-25	08-16-02-25-02-25-02-25-34-24-25
M8778	t2582	none	t034	none	3	08-16-02-25-02-25-02-25-34-24-25		08-16-02-25-02-25-34-24-25
M8298	t267	none	t267	t267	1	07-23-12-21-17-34-34-34-33-34		07-23-12-21-17-34-34-34-33-34	07-23-12-21-17-34-34-34-33-34
M7419	t2849	t752	t2849	t2849	1	11-19-17-34-24-34-22-25	11-19-17-34-22-25	11-19-17-34-24-34-22-25	11-19-17-34-24-34-22-25
M7469	t304	none	t304	t304	1	11-10-21-17-34-24-34-22-25		11-10-21-17-34-24-34-22-25	11-10-21-17-34-24-34-22-25
M8187	t304	none	t304	t304	1	11-10-21-17-34-24-34-22-25		11-10-21-17-34-24-34-22-25	11-10-21-17-34-24-34-22-25
M8243	t304	none	t304	t304	1	11-10-21-17-34-24-34-22-25		11-10-21-17-34-24-34-22-25	11-10-21-17-34-24-34-22-25
M8378	t304	none	t304	t304	1	11-10-21-17-34-24-34-22-25		11-10-21-17-34-24-34-22-25	11-10-21-17-34-24-34-22-25
M8436	t304	none	t304	t304	1	11-10-21-17-34-24-34-22-25		11-10-21-17-34-24-34-22-25	11-10-21-17-34-24-34-22-25
M8479	t304	none	t304	t304	1	11-10-21-17-34-24-34-22-25		11-10-21-17-34-24-34-22-25	11-10-21-17-34-24-34-22-25
M8486	t304	none	t304	t304	1	11-10-21-17-34-24-34-22-25		11-10-21-17-34-24-34-22-25	11-10-21-17-34-24-34-22-25
M8815	t304	none	t304	t304	1	11-10-21-17-34-24-34-22-25		11-10-21-17-34-24-34-22-25	11-10-21-17-34-24-34-22-25
M8960	t304	none	t304	t304	1	11-10-21-17-34-24-34-22-25		11-10-21-17-34-24-34-22-25	11-10-21-17-34-24-34-22-25
M8993	t304	none	t304	t304	1	11-10-21-17-34-24-34-22-25		11-10-21-17-34-24-34-22-25	11-10-21-17-34-24-34-22-25
M9161	t304	none	t304	t304	1	11-10-21-17-34-24-34-22-25		11-10-21-17-34-24-34-22-25	11-10-21-17-34-24-34-22-25
M7449	t309	none	t309	t309	1	26-23-05-17-25-17-25-16-28		26-23-05-17-25-17-25-16-28	26-23-05-17-25-17-25-16-28
M8458	t309	none	t309	t309	1	26-23-05-17-25-17-25-16-28		26-23-05-17-25-17-25-16-28	26-23-05-17-25-17-25-16-28
M8797	t309	none	t309	t309	1	26-23-05-17-25-17-25-16-28		26-23-05-17-25-17-25-16-28	26-23-05-17-25-17-25-16-28
M7812	t309	t13828	t309	t309	1	26-23-05-17-25-17-25-16-28	26-23-05-17-25-16-28	26-23-05-17-25-17-25-16-28	26-23-05-17-25-17-25-16-28
M7868	t309	t309	t309	none	1	26-23-05-17-25-17-25-16-28	26-23-05-17-25-17-25-16-28	26-23-05-17-25-17-25-16-28
M7889	t309	t309	t309	none	1	26-23-05-17-25-17-25-16-28	26-23-05-17-25-17-25-16-28	26-23-05-17-25-17-25-16-28
M8074	t310	none	t310	t310	1	26-23-31-05-17-25-17-25-16-28		26-23-31-05-17-25-17-25-16-28	26-23-31-05-17-25-17-25-16-28
M8908	t311	none	t311	t311	1	26-23-17-34-20-17-12-17-16		26-23-17-34-20-17-12-17-16	26-23-17-34-20-17-12-17-16
M8525	t315	none	t315	t315	1	26-22-17-20-17-12-17-17-16		26-22-17-20-17-12-17-17-16	26-22-17-20-17-12-17-17-16
M8788	t316	none	t1198	t1198	3	04-20-17-31-16-34		07-23-12-34-34-12-12-23-02-12-23
M8305	t316	t543	t543	t543	3	04-20-17-31-16-34	04-20-17	04-20-17	04-20-17
M8060	t324	none	t324	t324	1	07-23-12-12-17-20-17-12-12-17		07-23-12-12-17-20-17-12-12-17	07-23-12-12-17-20-17-12-12-17
M9122	t324	none	t324	t324	1	07-23-12-12-17-20-17-12-12-17		07-23-12-12-17-20-17-12-12-17	07-23-12-12-17-20-17-12-12-17
M10004	t328	none	t084	none	3	07-23-12-34-34-12-12-23-02-12-23-02-12-23		07-23-12-34-34-34-34-34-33-34	07-23-12-34-34-34-34-34-33-34
M8236	t3422	none	t3422	t3422	1	26-23-13-23-31-29-17-25-25-17-25-25-16-28		26-23-13-23-31-29-17-25-25-17-25-25-16-28	26-23-13-23-31-29-17-25-25-17-25-25-16-28
M7434	t345	none	t345	t345	1	26-23-13-21-17-34-34-33-34		26-23-13-21-17-34-34-33-34	26-23-13-21-17-34-34-33-34
M7953	t355	none	t355	t355	1	07-56-12-17-16-16-33-31-57-12		07-56-12-17-16-16-33-31-57-12	07-56-12-17-16-16-33-31-57-12
M8701	t355	none	t355	t355	1	07-56-12-17-16-16-33-31-57-12		07-56-12-17-16-16-33-31-57-12	07-56-12-17-16-16-33-31-57-12
M7441	t359	none	t359	t359	1	07-23-12-21-17-34-34-33-34		07-23-12-21-17-34-34-33-34	07-23-12-21-17-34-34-33-34
M8389	t359	none	t359	t359	1	07-23-12-21-17-34-34-33-34		07-23-12-21-17-34-34-33-34	07-23-12-21-17-34-34-33-34
M7415	t3673	none	t3673	t3673	1	26-23-17-34-17-34-17-16		26-23-17-34-17-34-17-16	26-23-17-34-17-34-17-16
M7390	t3673	t688	t3673	t3673	1	26-23-17-34-17-34-17-16	26-23-17-34-17-16	26-23-17-34-17-34-17-16	26-23-17-34-17-34-17-16
M7661	t3841	none	t3841	t3841	1	26-22-17-20-17-12-17-16-16		26-22-17-20-17-12-17-16-16	26-22-17-20-17-12-17-16-16
M8019	t3841	none	t3841	t3841	1	26-22-17-20-17-12-17-16-16		26-22-17-20-17-12-17-16-16	26-22-17-20-17-12-17-16-16
M8510	t3841	none	t3841	t3841	1	26-22-17-20-17-12-17-16-16		26-22-17-20-17-12-17-16-16	26-22-17-20-17-12-17-16-16
M8576	t3841	none	t3841	t3841	1	26-22-17-20-17-12-17-16-16		26-22-17-20-17-12-17-16-16	26-22-17-20-17-12-17-16-16
M7502	t4103	t4701	t4103	t4103	1	26-12-21-17-34-34-34-34-33-34	26-12-21-17-34-34-34-33-34	26-12-21-17-34-34-34-34-33-34	26-12-21-17-34-34-34-34-33-34
M8063	t4549	none	t4549	t4549	1	04-34-21-17-21-17-34-22-25		04-34-21-17-21-17-34-22-25	04-34-21-17-21-17-34-22-25
M8062	t4652	none	t4652	t4652	1	08-16-02-25-02-25-34-24		08-16-02-25-02-25-34-24	08-16-02-25-02-25-34-24
M8344	t4652	none	t4652	t4652	1	08-16-02-25-02-25-34-24		08-16-02-25-02-25-34-24	08-16-02-25-02-25-34-24
M8212	t4652	t3423	t4652	t4652	1	08-16-02-25-02-25-34-24	08-16-02-25-34-24	08-16-02-25-02-25-34-24	08-16-02-25-02-25-34-24
M9075	t4652	t3423	t4652	t4652	1	08-16-02-25-02-25-34-24	08-16-02-25-34-24	08-16-02-25-02-25-34-24	08-16-02-25-02-25-34-24
M7697	t5041	none	t5041	t5041	1	07-12-21-17-13-13-34-34-34-34-33-34		07-12-21-17-13-13-34-34-34-34-33-34	07-12-21-17-13-13-34-34-34-34-33-34
M8635	t5147	none	t5147	t5147	1	07-12-21-12-21-17-13-34-34-33-34		07-12-21-12-21-17-13-34-34-33-34	07-12-21-12-21-17-13-34-34-33-34
M8327	t5147	t786	t5147	t5147	1	07-12-21-12-21-17-13-34-34-33-34	07-12-21-17-13-34-34-33-34	07-12-21-12-21-17-13-34-34-33-34	07-12-21-12-21-17-13-34-34-33-34
M8304	t521	none	t521	t521	1	07-23-12-21-17-34-34-34-34-33-34		07-23-12-21-17-34-34-34-34-33-34	07-23-12-21-17-34-34-34-34-33-34
M8739	t521	t267	t521	t521	1	07-23-12-21-17-34-34-34-34-33-34	07-23-12-21-17-34-34-34-33-34	07-23-12-21-17-34-34-34-34-33-34	07-23-12-21-17-34-34-34-34-33-34
M8831	t521	t267	t267	t521	2	07-23-12-21-17-34-34-34-34-33-34	07-23-12-21-17-34-34-34-33-34	07-23-12-21-17-34-34-34-33-34	07-23-12-21-17-34-34-34-34-33-34
M8585	t664	none	t664	t664	1	07-23-12-12-17-20-17-12-17		07-23-12-12-17-20-17-12-17	07-23-12-12-17-20-17-12-17
M8387	t668	none	t668	t668	1	26-23-17-34-17-20-17-16		26-23-17-34-17-20-17-16	26-23-17-34-17-20-17-16
M7493	t688	none	t688	t688	1	26-23-17-34-17-16		26-23-17-34-17-16	26-23-17-34-17-16
M7670	t690	none	t690	t690	1	07-12-21-17-13-13-34-34-34-33-34		07-12-21-17-13-13-34-34-34-33-34	07-12-21-17-13-13-34-34-34-33-34
M9095	t692	t1814	t692	t692	1	07-12-21-17-34-34-34-34-33-34	07-12-21-17-34-34-34-33-34	07-12-21-17-34-34-34-34-33-34	07-12-21-17-34-34-34-34-33-34
M8708	t7311	t7311	t7311	none	1	04-25-17-25-16-17	04-25-17-25-16-17	04-25-17-25-16-17
M8956	t7450	t214	t214	t214	3	26-23-17-34-17-13-17-12-17-16-16	26-23-17-34-17-20-17-12-17-16-16	26-23-17-34-17-20-17-12-17-16-16	26-23-17-34-17-20-17-12-17-16-16
M9130	t7892	none	t7892	t7892	1	26-13-23-17-34-20-17-12-17-16		26-13-23-17-34-20-17-12-17-16	26-13-23-17-34-20-17-12-17-16
M7881	t7954	t7954	t7954	none	1	04-20-17-20-17-31-16-34-34	04-20-17-20-17-31-16-34-34	04-20-17-20-17-31-16-34-34
M8923	t845	t223	t223	t223	3	26-23-13-16-28	26-23-13-23-05-17-25-17-25-16-28	26-23-13-23-05-17-25-17-25-16-28	26-23-13-23-05-17-25-17-25-16-28
M7625	t8498	t4701	t4701	t8498	2	26-12-21-17-34-34-34-34-34-33-34	26-12-21-17-34-34-34-33-34	26-12-21-17-34-34-34-33-34	26-12-21-17-34-34-34-34-34-33-34
M8529	t852	none	t852	t852	1	07-23-13-23-31-05-17-25-17-25-16-28		07-23-13-23-31-05-17-25-17-25-16-28	07-23-13-23-31-05-17-25-17-25-16-28
M8783	t852	t4573	t852	t852	1	07-23-13-23-31-05-17-25-17-25-16-28	07-23-13-23-31-05-17-25-16-28	07-23-13-23-31-05-17-25-17-25-16-28	07-23-13-23-31-05-17-25-17-25-16-28
M9132	t852	t4573	t852	t852	1	07-23-13-23-31-05-17-25-17-25-16-28	07-23-13-23-31-05-17-25-16-28	07-23-13-23-31-05-17-25-17-25-16-28	07-23-13-23-31-05-17-25-17-25-16-28
M8669	t8934	none	t8934	t8934	1	26-23-34-23-05-17-25-17-25-16-28		26-23-34-23-05-17-25-17-25-16-28	26-23-34-23-05-17-25-17-25-16-28
M8755	t9867	none	t9867	t9867	1	07-23-12-12-34-34-34-34-34-33-34		07-23-12-12-34-34-34-34-34-33-34	07-23-12-12-34-34-34-34-34-33-34
