# Supplementary material for: spa Typing of Methicillin-Resistant Staphylococcus aureus Based on Whole-Genome Sequencing: the Impact of the Assembler
Source: Microbiol Spectr. 2022 Nov 9;10(6):e02189-22. doi: 10.1128/spectrum.02189-22 (PMC9769676; doi:10.1128/spectrum.02189-22)
Supplement: Supplemental file 4 — Table S4. Download spectrum.02189-22-s0004.xlsx, XLSX file, 0.02 MB [file spectrum.02189-22-s0004.xlsx]

## Sheet: Sheet1
Supplementary table 4. Primers and probes used in the study
Target	Primer	Sequence
nuc	Forward	GGTAGAAAATGCAAAkAAAATTGAAGTC
	Reverse	AATATACGCTAAGCCACGTCCATAT
	Probe	AGTTTGACAAAGGyCAAAGAACTGAT
femA	Forward	TCATTTTGCCGGAAGTTATGC
	Reverse	AACGGTCAATGCCATGATTTAA
	Probe	GTGCAATGGGAAATGATTAATTATGC
mecA	Forward	ACTGATTAACCCAGTACAGATCCTTTC
	Reverse	TCCAAACTTTGTTTTTCGTGTCTTT
	Probe	ATCTATAGCGCATTAGAAAA
mecC	Forward	GCAAGCAATAGAATCATCAGACAAC
	Reverse	TCTTGCATACCTTGCTCAAATTTT
	Probe	TTTTTTGCCCGCATTGC
spa	Forward	TAAAGACGATCCTTCGGTGAGC
	Reverse	CAGCAGTAGTGCCGTTTGCTT
